# Supplementary material for: MYB regulates the SUMO protease SENP1 and its novel interaction partner UXT, modulating MYB target genes and the SUMO landscape
Source: J Biol Chem. 2023 Jul 17;299(9):105062. doi: 10.1016/j.jbc.2023.105062 (PMC10463205; doi:10.1016/j.jbc.2023.105062)
Supplement: Supporting Table S1 [file mmc2.xlsx]

## Sheet: Supplementary_Table_S1
	Supplementary Table S1. SUMO status sensitive and insensitive pioneer genes. The pioneer genes were categorised in to four different groups based on their expression profiles in the
	SUMO negative mutations of MYB (Fig. 3D,E). Thoses genes whose expression profile was not rescued by the SUMO negative MYB versions, after endogenous MYB KD are referred as
	MYB SUMO negative sensitive pioneer genes and vice versa. (column 1) 2KR-MYB sensitive genes, n=62, (column 2) ANAA-MYB sensitive genes, n=73,
	(column 3) 2KR-MYB insensitive pioneer genes, n=53 and (column 4) ANAA-MYB insensitive pioneer genes, n=42
	No.	2KR-MYB sensitive pioneer genes	ANAA-MYB sensitive pioneer genes	2KR-MYB insensitive pioneer genes	ANAA-MYB insensitive pioneer genes
	1	ABO	ABO	ADAM9	ADAM9
	2	ADD2	ADD2	AMER1	AMER1
	3	AGAP6	AGAP6	ATP7B	ATP7B
	4	AK4	AK4	C17orf51	CDK12
	5	ANKRD27	ANKRD27	CDK12	CMPK2
	6	ARL13B	ARL13B	CMPK2	CYTH3
	7	ARL5A	ARL5A	CNKSR3	DDX53
	8	ATXN2L	ATXN2L	CYTH3	DIXDC1
	9	B4GALT5	B4GALT5	DDX53	FGFRL1
	10	CACFD1	C17orf51	DIXDC1	GADD45A
	11	CAPG	CACFD1	DNAJC12	HBZ
	12	CDC27	CAPG	FAM60A	HIST1H2AC
	13	CDC42SE2	CDC27	GADD45A	HIST1H2BK
	14	CDV3	CDC42SE2	GDF15	HIST1H3H
	15	CITED4	CDV3	GRB10	HRC
	16	DNAJC16	CITED4	HBZ	KAZN
	17	DUSP7	CNKSR3	HIST1H2AC	KIF1BP
	18	FAAHP1	DNAJC12	HIST1H2BJ	LGALS12
	19	FAM117B	DNAJC16	HIST1H2BK	MAML1
	20	FAM214B	DUSP7	HIST1H3H	MED13L
	21	FGFRL1	FAAHP1	HIST2H4A	MEX3C
	22	GATAD2A	FAM117B	HRC	MS4A3
	23	GEMIN5	FAM214B	KIF1BP	MYADM
	24	GOLIM4	FAM60A	KIT	NFIA
	25	HAMP	GATAD2A	LGALS12	PAPD7
	26	HAUS6	GDF15	MAML1	PCSK9
	27	HAUS6P3	GEMIN5	MED13L	PDZD8
	28	HIST1H2AE	GOLIM4	MEX3C	PLA2G16
	29	KAZN	GRB10	MRAP2	PQLC2L
	30	KCNH2	HAMP	MS4A3	PRRC2C
	31	KDM1B	HAUS6	MYADM	S100A11
	32	KDM2A	HAUS6P3	NFIA	SERPINB6
	33	LARP4B	HIST1H2AE	NFKB1	SLC40A1
	34	LMNB1	HIST1H2BJ	PAPD7	SLC7A1
	35	LMO2	HIST2H4A	PCSK9	SOGA1
	36	LRRCC1	KCNH2	PDZD8	STAG3L2
	37	MAGED2	KDM1B	PLA2G16	STAT5A
	38	MT4	KDM2A	PRRC2C	TAC3
	39	MTMR12	KIT	S100A11	TBC1D5
	40	MYC	LARP4B	SCAF4	TGOLN2
	41	NEFH	LMNB1	SERPINB6	UBXN10
	42	NEU1	LMO2	SLC40A1	VPS37B
	43	PAGE4	LRRCC1	SLC7A1
	44	PAK2	MAGED2	SOGA1
	45	PLPPR3	MRAP2	SRRM1
	46	PNN	MT4	STAG3L2
	47	POM121B	MTMR12	TAC3
	48	PQLC2L	MYC	TBC1D5
	49	RP11-185E8.2	NEFH	TGOLN2
	50	RP1-152L7.5	NEU1	TMEM158
	51	RP1-228H13.5	NFKB1	UBXN10
	52	RP1-239B22.5	PAGE4	VPS37B
	53	RP1-86C11.7	PAK2	ZNF100
	54	S100A10	PLPPR3
	55	SKP2	PNN
	56	SMARCC1	POM121B
	57	SNAI1	RP11-185E8.2
	58	STAT5A	RP1-152L7.5
	59	TAF4	RP1-228H13.5
	60	UCA1	RP1-239B22.5
	61	ZNF124	RP1-86C11.7
	62	ZNF239	S100A10
	63		SCAF4
	64		SKP2
	65		SMARCC1
	66		SNAI1
	67		SRRM1
	68		TAF4
	69		TMEM158
	70		UCA1
	71		ZNF100
	72		ZNF124
	73		ZNF239
