# Supplementary material for: MYB regulates the SUMO protease SENP1 and its novel interaction partner UXT, modulating MYB target genes and the SUMO landscape
Source: J Biol Chem. 2023 Jul 17;299(9):105062. doi: 10.1016/j.jbc.2023.105062 (PMC10463205; doi:10.1016/j.jbc.2023.105062)
Supplement: Supporting Table S2 [file mmc3.xlsx]

## Sheet: Instruction
Supplementary Table 2. List of significantly differencially regulated genes
Table	Name of work sheet	Description
A	common_DE_2KR-WT	List of differentially regulated genes (n=910, corresponding to the venn diagram on Fig. 1A) that are common between RNA-Seq samples rescued by WT-MYB and rescue by 2KR-MYB
B	DE-Up_2KR_unique_vs_WT	List of differentially upregulated genes (n=662, corresponding to left pie chart on Fig. 1B) unique to RNA-Seq samples rescued by 2KR-MYB compared to rescue by WT-MYB
C	DE-Down_2KR_unique_vs_WT	List of differentially downregulated genes (n=702, corresponding to left pie chart on Fig. 1B) unique to RNA-Seq samples rescued by 2KR-MYB compared to rescue by WT-MYB
D	DE-Up_WT_unique_vs_2KR	List of differentially upregulated genes (n=519, corresponding to right pie chart on Fig. 1B) unique to RNA-Seq samples rescued by WT-MYB compared to rescue by 2KR-MYB
E	DE-Down_WT_unique_vs_2KR	List of differentially downregulated genes (n=428, corresponding to right pie chart on Fig. 1B) unique to RNA-Seq samples rescued by WT-MYB compared to rescue by 2KR-MYB
F	DE_2KR_unique_vs_ANAA	List of differentially regulated genes (n=728, corresponding to the venn diagram on Fig. 1D) unique to RNA-Seq samples rescued by 2KR-MYB compared to rescue by ANAA-MYB
G	DE_ANAA_unique_vs_2KR	List of differentially regulated genes (n=455, corresponding to the venn diagram on Fig. 1D) unique to RNA-Seq samples rescued by ANAA-MYB compared to rescue by 2KR-MYB
H	common_DE_ANAA-2KR	Lst of differentially regulated genes (n=1546, corresponding to the venn diagram on Fig. 1D) that are common between RNA-Seq samples rescued by 2KR-MYB and rescued by ANAA-MYB

## Sheet: common_DE_2KR-WT
Supplementary Table 2. List of significantly differencially regulated genes
A) This table consists of list of differentially regulated genes (n=910, corresponding to the venn diagram on Fig. 1A) that are common between RNA-Seq samples rescued by WT-MYB and rescue by 2KR-MYB
gene_id	gene_short_name
ENSG00000004779	NDUFAB1
ENSG00000005339	CREBBP
ENSG00000005483	KMT2E
ENSG00000006042	TMEM98
ENSG00000006283	CACNA1G
ENSG00000006459	KDM7A
ENSG00000006747	SCIN
ENSG00000007264	MATK
ENSG00000007520	TSR3
ENSG00000007866	TEAD3
ENSG00000008083	JARID2
ENSG00000008256	CYTH3
ENSG00000008394	MGST1
ENSG00000008988	RPS20
ENSG00000011009	LYPLA2
ENSG00000011258	MBTD1
ENSG00000014123	UFL1
ENSG00000015171	ZMYND11
ENSG00000022556	NLRP2
ENSG00000023572	GLRX2
ENSG00000023902	PLEKHO1
ENSG00000026751	SLAMF7
ENSG00000034677	RNF19A
ENSG00000037241	RPL26L1
ENSG00000041515	MYO16
ENSG00000042753	AP2S1
ENSG00000043462	LCP2
ENSG00000046604	DSG2
ENSG00000046889	PREX2
ENSG00000047188	YTHDC2
ENSG00000048471	SNX29
ENSG00000048740	CELF2
ENSG00000049323	LTBP1
ENSG00000051108	HERPUD1
ENSG00000051523	CYBA
ENSG00000053371	AKR7A2
ENSG00000053900	ANAPC4
ENSG00000054148	PHPT1
ENSG00000055208	TAB2
ENSG00000058063	ATP11B
ENSG00000058272	PPP1R12A
ENSG00000058668	ATP2B4
ENSG00000060237	WNK1
ENSG00000060749	QSER1
ENSG00000060762	MPC1
ENSG00000062582	MRPS24
ENSG00000063177	RPL18
ENSG00000063241	ISOC2
ENSG00000064313	TAF2
ENSG00000064393	HIPK2
ENSG00000065268	WDR18
ENSG00000065518	NDUFB4
ENSG00000066084	DIP2B
ENSG00000067445	TRO
ENSG00000068650	ATP11A
ENSG00000068985	PAGE1
ENSG00000069020	MAST4
ENSG00000069509	FUNDC1
ENSG00000069849	ATP1B3
ENSG00000070018	LRP6
ENSG00000071537	SEL1L
ENSG00000071859	FAM50A
ENSG00000072364	AFF4
ENSG00000072506	HSD17B10
ENSG00000074695	LMAN1
ENSG00000074935	TUBE1
ENSG00000075391	RASAL2
ENSG00000075415	SLC25A3
ENSG00000075568	TMEM131
ENSG00000076108	BAZ2A
ENSG00000079462	PAFAH1B3
ENSG00000080345	RIF1
ENSG00000082074	FYB1
ENSG00000082175	PGR
ENSG00000082512	TRAF5
ENSG00000083168	KAT6A
ENSG00000083845	RPS5
ENSG00000084207	GSTP1
ENSG00000084676	NCOA1
ENSG00000085063	CD59
ENSG00000086504	MRPL28
ENSG00000086506	HBQ1
ENSG00000087494	PTHLH
ENSG00000088448	ANKRD10
ENSG00000088986	DYNLL1
ENSG00000088992	TESC
ENSG00000090013	BLVRB
ENSG00000090612	ZNF268
ENSG00000090971	NAT14
ENSG00000090975	PITPNM2
ENSG00000091039	OSBPL8
ENSG00000091513	TF
ENSG00000091592	NLRP1
ENSG00000094975	SUCO
ENSG00000095564	BTAF1
ENSG00000095637	SORBS1
ENSG00000095739	BAMBI
ENSG00000096006	CRISP3
ENSG00000099385	BCL7C
ENSG00000099624	ATP5D
ENSG00000099795	NDUFB7
ENSG00000099804	CDC34
ENSG00000099977	DDT
ENSG00000100075	SLC25A1
ENSG00000100077	GRK3
ENSG00000100097	LGALS1
ENSG00000100142	POLR2F
ENSG00000100162	CENPM
ENSG00000100319	ZMAT5
ENSG00000100345	MYH9
ENSG00000100387	RBX1
ENSG00000100393	EP300
ENSG00000100417	PMM1
ENSG00000100453	GZMB
ENSG00000100503	NIN
ENSG00000100804	PSMB5
ENSG00000100867	DHRS2
ENSG00000100911	PSME2
ENSG00000100968	NFATC4
ENSG00000101096	NFATC2
ENSG00000101160	CTSZ
ENSG00000101182	PSMA7
ENSG00000101220	C20orf27
ENSG00000101439	CST3
ENSG00000101752	MIB1
ENSG00000102003	SYP
ENSG00000102103	PQBP1
ENSG00000102189	EEA1
ENSG00000102218	RP2
ENSG00000102221	JADE3
ENSG00000102265	TIMP1
ENSG00000102409	BEX4
ENSG00000102531	FNDC3A
ENSG00000103260	METRN
ENSG00000103490	PYCARD
ENSG00000104112	SCG3
ENSG00000104140	RHOV
ENSG00000104529	EEF1D
ENSG00000104765	BNIP3L
ENSG00000104783	KCNN4
ENSG00000104903	LYL1
ENSG00000104904	OAZ1
ENSG00000104921	FCER2
ENSG00000104979	C19orf53
ENSG00000105048	TNNT1
ENSG00000105193	RPS16
ENSG00000105202	FBL
ENSG00000105254	TBCB
ENSG00000105258	POLR2I
ENSG00000105372	RPS19
ENSG00000105374	NKG7
ENSG00000105379	ETFB
ENSG00000105404	RABAC1
ENSG00000105499	PLA2G4C
ENSG00000105518	TMEM205
ENSG00000105538	RASIP1
ENSG00000105552	BCAT2
ENSG00000105640	RPL18A
ENSG00000105677	TMEM147
ENSG00000105701	FKBP8
ENSG00000105810	CDK6
ENSG00000105879	CBLL1
ENSG00000105953	OGDH
ENSG00000106070	GRB10
ENSG00000106078	COBL
ENSG00000106080	FKBP14
ENSG00000106153	CHCHD2
ENSG00000106211	HSPB1
ENSG00000106268	NUDT1
ENSG00000106355	LSM5
ENSG00000106399	RPA3
ENSG00000106537	TSPAN13
ENSG00000106701	FSD1L
ENSG00000106829	TLE4
ENSG00000107262	BAG1
ENSG00000107672	NSMCE4A
ENSG00000107833	NPM3
ENSG00000107863	ARHGAP21
ENSG00000108176	DNAJC12
ENSG00000108479	GALK1
ENSG00000108622	ICAM2
ENSG00000108826	MRPL27
ENSG00000108830	RND2
ENSG00000109255	NMU
ENSG00000109320	NFKB1
ENSG00000109846	CRYAB
ENSG00000109920	FNBP4
ENSG00000110367	DDX6
ENSG00000110492	MDK
ENSG00000110651	CD81
ENSG00000110700	RPS13
ENSG00000110711	AIP
ENSG00000110717	NDUFS8
ENSG00000110852	CLEC2B
ENSG00000110881	ASIC1
ENSG00000111144	LTA4H
ENSG00000111145	ELK3
ENSG00000111371	SLC38A1
ENSG00000111424	VDR
ENSG00000111644	ACRBP
ENSG00000111669	TPI1
ENSG00000111678	C12orf57
ENSG00000111679	PTPN6
ENSG00000112033	PPARD
ENSG00000112273	HDGFL1
ENSG00000112306	RPS12
ENSG00000112514	CUTA
ENSG00000112624	BICRAL
ENSG00000112667	DNPH1
ENSG00000112695	COX7A2
ENSG00000112941	PAPD7
ENSG00000113396	SLC27A6
ENSG00000113580	NR3C1
ENSG00000113594	LIFR
ENSG00000114125	RNF7
ENSG00000114391	RPL24
ENSG00000114439	BBX
ENSG00000114956	DGUOK
ENSG00000115128	SF3B6
ENSG00000115267	IFIH1
ENSG00000115268	RPS15
ENSG00000115286	NDUFS7
ENSG00000115525	ST3GAL5
ENSG00000115607	IL18RAP
ENSG00000115806	GORASP2
ENSG00000115808	STRN
ENSG00000115904	SOS1
ENSG00000115919	KYNU
ENSG00000116212	LRRC42
ENSG00000116288	PARK7
ENSG00000116459	ATP5F1
ENSG00000116539	ASH1L
ENSG00000116586	LAMTOR2
ENSG00000116604	MEF2D
ENSG00000116691	MIIP
ENSG00000116698	SMG7
ENSG00000116898	MRPS15
ENSG00000117000	RLF
ENSG00000117118	SDHB
ENSG00000117139	KDM5B
ENSG00000117318	ID3
ENSG00000117410	ATP6V0B
ENSG00000117450	PRDX1
ENSG00000117523	PRRC2C
ENSG00000117543	DPH5
ENSG00000117632	STMN1
ENSG00000117691	NENF
ENSG00000117713	ARID1A
ENSG00000118263	KLF7
ENSG00000118276	B4GALT6
ENSG00000118495	PLAGL1
ENSG00000118513	MYB
ENSG00000118640	VAMP8
ENSG00000118680	MYL12B
ENSG00000119042	SATB2
ENSG00000119280	C1orf198
ENSG00000119421	NDUFA8
ENSG00000119431	HDHD3
ENSG00000119715	ESRRB
ENSG00000119865	CNRIP1
ENSG00000119986	AVPI1
ENSG00000120519	SLC10A7
ENSG00000120885	CLU
ENSG00000121274	PAPD5
ENSG00000121310	ECHDC2
ENSG00000122026	RPL21
ENSG00000122417	ODF2L
ENSG00000122574	WIPF3
ENSG00000122705	CLTA
ENSG00000123066	MED13L
ENSG00000123080	CDKN2C
ENSG00000123131	PRDX4
ENSG00000123144	TRIR
ENSG00000123159	GIPC1
ENSG00000123191	ATP7B
ENSG00000123349	PFDN5
ENSG00000123473	STIL
ENSG00000123496	IL13RA2
ENSG00000123643	SLC36A1
ENSG00000124172	ATP5E
ENSG00000124570	SERPINB6
ENSG00000124613	ZNF391
ENSG00000124688	MAD2L1BP
ENSG00000124782	RREB1
ENSG00000124789	NUP153
ENSG00000124831	LRRFIP1
ENSG00000125148	MT2A
ENSG00000125356	NDUFA1
ENSG00000125611	CHCHD5
ENSG00000125652	ALKBH7
ENSG00000125691	RPL23
ENSG00000125743	SNRPD2
ENSG00000125835	SNRPB
ENSG00000125901	MRPS26
ENSG00000125968	ID1
ENSG00000125991	ERGIC3
ENSG00000126003	PLAGL2
ENSG00000126267	COX6B1
ENSG00000126353	CCR7
ENSG00000126432	PRDX5
ENSG00000126458	RRAS
ENSG00000126746	ZNF384
ENSG00000126752	SSX1
ENSG00000126756	UXT
ENSG00000127184	COX7C
ENSG00000127445	PIN1
ENSG00000127540	UQCR11
ENSG00000127870	RNF6
ENSG00000127884	ECHS1
ENSG00000128011	LRFN1
ENSG00000128185	DGCR6L
ENSG00000128268	MGAT3
ENSG00000128626	MRPS12
ENSG00000128951	DUT
ENSG00000129173	E2F8
ENSG00000129675	ARHGEF6
ENSG00000130005	GAMT
ENSG00000130255	RPL36
ENSG00000130313	PGLS
ENSG00000130449	ZSWIM6
ENSG00000130513	GDF15
ENSG00000130520	LSM4
ENSG00000130522	JUND
ENSG00000130528	HRC
ENSG00000130731	METTL26
ENSG00000130779	CLIP1
ENSG00000130822	PNCK
ENSG00000130830	MPP1
ENSG00000131015	ULBP2
ENSG00000131023	LATS1
ENSG00000131115	ZNF227
ENSG00000131116	ZNF428
ENSG00000131143	COX4I1
ENSG00000131174	COX7B
ENSG00000131374	TBC1D5
ENSG00000131791	PRKAB2
ENSG00000131845	ZNF304
ENSG00000131876	SNRPA1
ENSG00000131914	LIN28A
ENSG00000132205	EMILIN2
ENSG00000132323	ILKAP
ENSG00000132429	POPDC3
ENSG00000132466	ANKRD17
ENSG00000132646	PCNA
ENSG00000132819	RBM38
ENSG00000132953	XPO4
ENSG00000132963	POMP
ENSG00000133226	SRRM1
ENSG00000133316	WDR74
ENSG00000133398	MED10
ENSG00000133639	BTG1
ENSG00000133800	LYVE1
ENSG00000134153	EMC7
ENSG00000134248	LAMTOR5
ENSG00000134294	SLC38A2
ENSG00000134318	ROCK2
ENSG00000134326	CMPK2
ENSG00000134352	IL6ST
ENSG00000134590	RTL8C
ENSG00000134644	PUM1
ENSG00000134757	DSG3
ENSG00000134809	TIMM10
ENSG00000134817	APLNR
ENSG00000135047	CTSL
ENSG00000135211	TMEM60
ENSG00000135218	CD36
ENSG00000135324	MRAP2
ENSG00000135390	ATP5G2
ENSG00000135441	BLOC1S1
ENSG00000135617	PRADC1
ENSG00000135842	FAM129A
ENSG00000135940	COX5B
ENSG00000135968	GCC2
ENSG00000136052	SLC41A2
ENSG00000136167	LCP1
ENSG00000136295	TTYH3
ENSG00000136521	NDUFB5
ENSG00000136603	SKIL
ENSG00000136810	TXN
ENSG00000136930	PSMB7
ENSG00000136942	RPL35
ENSG00000136950	ARPC5L
ENSG00000137161	CNPY3
ENSG00000137699	TRIM29
ENSG00000137818	RPLP1
ENSG00000137942	FNBP1L
ENSG00000138175	ARL3
ENSG00000138326	RPS24
ENSG00000138449	SLC40A1
ENSG00000138495	COX17
ENSG00000138629	UBL7
ENSG00000138688	KIAA1109
ENSG00000138802	SEC24B
ENSG00000139083	ETV6
ENSG00000139117	CPNE8
ENSG00000139194	RBP5
ENSG00000139289	PHLDA1
ENSG00000139350	NEDD1
ENSG00000139514	SLC7A1
ENSG00000139697	SBNO1
ENSG00000139718	SETD1B
ENSG00000139722	VPS37B
ENSG00000139793	MBNL2
ENSG00000140280	LYSMD2
ENSG00000140319	SRP14
ENSG00000140396	NCOA2
ENSG00000140598	EFL1
ENSG00000140600	SH3GL3
ENSG00000140612	SEC11A
ENSG00000140691	ARMC5
ENSG00000140990	NDUFB10
ENSG00000141068	KSR1
ENSG00000141384	TAF4B
ENSG00000141401	IMPA2
ENSG00000141429	GALNT1
ENSG00000141543	EIF4A3
ENSG00000141698	NT5C3B
ENSG00000141753	IGFBP4
ENSG00000141854	MISP3
ENSG00000141858	SAMD1
ENSG00000142185	TRPM2
ENSG00000142227	EMP3
ENSG00000142235	LMTK3
ENSG00000142507	PSMB6
ENSG00000142544	CTU1
ENSG00000142546	NOSIP
ENSG00000142684	ZNF593
ENSG00000143162	CREG1
ENSG00000143314	MRPL24
ENSG00000143502	SUSD4
ENSG00000143774	GUK1
ENSG00000143776	CDC42BPA
ENSG00000143839	REN
ENSG00000143851	PTPN7
ENSG00000143947	RPS27A
ENSG00000143970	ASXL2
ENSG00000144566	RAB5A
ENSG00000144674	GOLGA4
ENSG00000144868	TMEM108
ENSG00000145194	ECE2
ENSG00000145335	SNCA
ENSG00000145391	SETD7
ENSG00000145425	RPS3A
ENSG00000145685	LHFPL2
ENSG00000145730	PAM
ENSG00000145734	BDP1
ENSG00000145780	FEM1C
ENSG00000145912	NHP2
ENSG00000146072	TNFRSF21
ENSG00000146425	DYNLT1
ENSG00000146757	ZNF92
ENSG00000147010	SH3KBP1
ENSG00000147123	NDUFB11
ENSG00000147124	ZNF41
ENSG00000147155	EBP
ENSG00000147400	CETN2
ENSG00000147604	RPL7
ENSG00000147872	PLIN2
ENSG00000147996	CBWD5
ENSG00000148200	NR6A1
ENSG00000148291	SURF2
ENSG00000148362	PAXX
ENSG00000148516	ZEB1
ENSG00000148834	GSTO1
ENSG00000148908	RGS10
ENSG00000149196	HIKESHI
ENSG00000149212	SESN3
ENSG00000149269	PAK1
ENSG00000149289	ZC3H12C
ENSG00000149557	FEZ1
ENSG00000149600	COMMD7
ENSG00000149639	SOGA1
ENSG00000149806	FAU
ENSG00000149923	PPP4C
ENSG00000149932	TMEM219
ENSG00000151012	SLC7A11
ENSG00000151366	NDUFC2
ENSG00000151458	ANKRD50
ENSG00000151552	QDPR
ENSG00000151718	WWC2
ENSG00000151729	SLC25A4
ENSG00000151929	BAG3
ENSG00000152102	FAM168B
ENSG00000152147	GEMIN6
ENSG00000152291	TGOLN2
ENSG00000152503	TRIM36
ENSG00000152582	SPEF2
ENSG00000152601	MBNL1
ENSG00000152642	GPD1L
ENSG00000152804	HHEX
ENSG00000153317	ASAP1
ENSG00000153721	CNKSR3
ENSG00000154114	TBCEL
ENSG00000154188	ANGPT1
ENSG00000154269	ENPP3
ENSG00000154479	CCDC173
ENSG00000154518	ATP5G3
ENSG00000155090	KLF10
ENSG00000155115	GTF3C6
ENSG00000155959	VBP1
ENSG00000156206	CFAP161
ENSG00000156304	SCAF4
ENSG00000156467	UQCRB
ENSG00000156482	RPL30
ENSG00000156535	CD109
ENSG00000156650	KAT6B
ENSG00000157106	SMG1
ENSG00000157404	KIT
ENSG00000157570	TSPAN18
ENSG00000157625	TAB3
ENSG00000157741	UBN2
ENSG00000157778	PSMG3
ENSG00000157827	FMNL2
ENSG00000158195	WASF2
ENSG00000158246	FAM46B
ENSG00000158373	HIST1H2BD
ENSG00000158578	ALAS2
ENSG00000158639	PAGE5
ENSG00000158716	DUSP23
ENSG00000159352	PSMD4
ENSG00000159377	PSMB4
ENSG00000160050	CCDC28B
ENSG00000160551	TAOK1
ENSG00000160783	PMF1
ENSG00000160813	PPP1R35
ENSG00000161021	MAML1
ENSG00000161179	YDJC
ENSG00000161647	MPP3
ENSG00000161677	JOSD2
ENSG00000161970	RPL26
ENSG00000162244	RPL29
ENSG00000162402	USP24
ENSG00000162543	UBXN10
ENSG00000162585	FAAP20
ENSG00000162599	NFIA
ENSG00000162616	DNAJB4
ENSG00000162722	TRIM58
ENSG00000162910	MRPL55
ENSG00000162951	LRRTM1
ENSG00000163040	CCDC74A
ENSG00000163075	CFAP221
ENSG00000163125	RPRD2
ENSG00000163171	CDC42EP3
ENSG00000163344	PMVK
ENSG00000163382	NAXE
ENSG00000163463	KRTCAP2
ENSG00000163513	TGFBR2
ENSG00000163541	SUCLG1
ENSG00000163565	IFI16
ENSG00000163568	AIM2
ENSG00000163602	RYBP
ENSG00000163682	RPL9
ENSG00000163923	RPL39L
ENSG00000163947	ARHGEF3
ENSG00000164032	H2AFZ
ENSG00000164070	HSPA4L
ENSG00000164105	SAP30
ENSG00000164187	LMBRD2
ENSG00000164244	PRRC1
ENSG00000164292	RHOBTB3
ENSG00000164300	SERINC5
ENSG00000164405	UQCRQ
ENSG00000164530	PI16
ENSG00000164587	RPS14
ENSG00000164715	LMTK2
ENSG00000164896	FASTK
ENSG00000164897	TMUB1
ENSG00000164919	COX6C
ENSG00000164951	PDP1
ENSG00000164967	RPP25L
ENSG00000165025	SYK
ENSG00000165092	ALDH1A1
ENSG00000165272	AQP3
ENSG00000165325	DEUP1
ENSG00000165434	PGM2L1
ENSG00000165449	SLC16A9
ENSG00000165584	SSX3
ENSG00000165637	VDAC2
ENSG00000165650	PDZD8
ENSG00000165775	FUNDC2
ENSG00000165891	E2F7
ENSG00000165895	ARHGAP42
ENSG00000165912	PACSIN3
ENSG00000166049	PASD1
ENSG00000166136	NDUFB8
ENSG00000166436	TRIM66
ENSG00000166595	FAM96B
ENSG00000166741	NNMT
ENSG00000166747	AP1G1
ENSG00000166797	FAM96A
ENSG00000166863	TAC3
ENSG00000166889	PATL1
ENSG00000167182	SP2
ENSG00000167258	CDK12
ENSG00000167272	POP5
ENSG00000167283	ATP5L
ENSG00000167460	TPM4
ENSG00000167468	GPX4
ENSG00000167526	RPL13
ENSG00000167536	DHRS13
ENSG00000167555	ZNF528
ENSG00000167601	AXL
ENSG00000167641	PPP1R14A
ENSG00000167700	MFSD3
ENSG00000167799	NUDT8
ENSG00000167863	ATP5H
ENSG00000167900	TK1
ENSG00000167969	ECI1
ENSG00000168061	SAC3D1
ENSG00000168071	CCDC88B
ENSG00000168101	NUDT16L1
ENSG00000168393	DTYMK
ENSG00000168461	RAB31
ENSG00000168528	SERINC2
ENSG00000168615	ADAM9
ENSG00000168653	NDUFS5
ENSG00000168795	ZBTB5
ENSG00000169020	ATP5I
ENSG00000169021	UQCRFS1
ENSG00000169169	CPT1C
ENSG00000169174	PCSK9
ENSG00000169203	NPIPB12
ENSG00000169230	PRELID1
ENSG00000169241	SLC50A1
ENSG00000169246	NPIPB3
ENSG00000169288	MRPL1
ENSG00000169372	CRADD
ENSG00000169689	CENPX
ENSG00000169692	AGPAT2
ENSG00000169738	DCXR
ENSG00000169976	SF3B5
ENSG00000170089	AC106795.1
ENSG00000170889	RPS9
ENSG00000170921	TANC2
ENSG00000171159	C9orf16
ENSG00000171222	SCAND1
ENSG00000171236	LRG1
ENSG00000171243	SOSTDC1
ENSG00000171311	EXOSC1
ENSG00000171316	CHD7
ENSG00000171345	KRT19
ENSG00000171475	WIPF2
ENSG00000171735	CAMTA1
ENSG00000171863	RPS7
ENSG00000171984	C20orf196
ENSG00000172301	COPRS
ENSG00000172336	POP7
ENSG00000172349	IL16
ENSG00000172366	MCRIP2
ENSG00000172428	COPS9
ENSG00000172493	AFF1
ENSG00000172590	MRPL52
ENSG00000172809	RPL38
ENSG00000172943	PHF8
ENSG00000173113	TRMT112
ENSG00000173207	CKS1B
ENSG00000173267	SNCG
ENSG00000173272	MZT2A
ENSG00000173276	ZBTB21
ENSG00000173402	DAG1
ENSG00000173511	VEGFB
ENSG00000173581	CCDC106
ENSG00000173915	USMG5
ENSG00000174021	GNG5
ENSG00000174276	ZNHIT2
ENSG00000174547	MRPL11
ENSG00000174775	HRAS
ENSG00000174886	NDUFA11
ENSG00000175104	TRAF6
ENSG00000175274	TP53I11
ENSG00000175390	EIF3F
ENSG00000175602	CCDC85B
ENSG00000175701	LINC00116
ENSG00000175727	MLXIP
ENSG00000175756	AURKAIP1
ENSG00000175793	SFN
ENSG00000176058	TPRN
ENSG00000176101	SSNA1
ENSG00000176396	EID2
ENSG00000176485	PLA2G16
ENSG00000176624	MEX3C
ENSG00000177189	RPS6KA3
ENSG00000177383	MAGEF1
ENSG00000177600	RPLP2
ENSG00000177700	POLR2L
ENSG00000177971	IMP3
ENSG00000178127	NDUFV2
ENSG00000178718	RPP25
ENSG00000178741	COX5A
ENSG00000178896	EXOSC4
ENSG00000178982	EIF3K
ENSG00000179241	LDLRAD3
ENSG00000179820	MYADM
ENSG00000179922	ZNF784
ENSG00000179958	DCTPP1
ENSG00000180304	OAZ2
ENSG00000180879	SSR4
ENSG00000180964	TCEAL8
ENSG00000181029	TRAPPC5
ENSG00000181404	WASHC1
ENSG00000181433	SAGE1
ENSG00000181450	ZNF678
ENSG00000181555	SETD2
ENSG00000181666	HKR1
ENSG00000181827	RFX7
ENSG00000182004	SNRPE
ENSG00000182117	NOP10
ENSG00000182154	MRPL41
ENSG00000182512	GLRX5
ENSG00000182551	ADI1
ENSG00000182583	VCX
ENSG00000182670	TTC3
ENSG00000182774	RPS17
ENSG00000182899	RPL35A
ENSG00000183172	SMDT1
ENSG00000183508	FAM46C
ENSG00000183617	MRPL54
ENSG00000183648	NDUFB1
ENSG00000183780	SLC35F3
ENSG00000183978	COA3
ENSG00000184207	PGP
ENSG00000184384	MAML2
ENSG00000184436	THAP7
ENSG00000184489	PTP4A3
ENSG00000184557	SOCS3
ENSG00000184635	ZNF93
ENSG00000184675	AMER1
ENSG00000184678	HIST2H2BE
ENSG00000184719	RNLS
ENSG00000184735	DDX53
ENSG00000184897	H1FX
ENSG00000184983	NDUFA6
ENSG00000185088	RPS27L
ENSG00000185187	SIGIRR
ENSG00000185198	PRSS57
ENSG00000185304	RGPD2
ENSG00000185596	WASH3P
ENSG00000185825	BCAP31
ENSG00000185864	NPIPB4
ENSG00000185909	KLHDC8B
ENSG00000185947	ZNF267
ENSG00000186010	NDUFA13
ENSG00000186184	POLR1D
ENSG00000186260	MKL2
ENSG00000186566	GPATCH8
ENSG00000187051	RPS19BP1
ENSG00000187079	TEAD1
ENSG00000187837	HIST1H1C
ENSG00000187840	EIF4EBP1
ENSG00000187867	PALM3
ENSG00000188130	MAPK12
ENSG00000188186	LAMTOR4
ENSG00000188243	COMMD6
ENSG00000188536	HBA2
ENSG00000188559	RALGAPA2
ENSG00000188994	ZNF292
ENSG00000189067	LITAF
ENSG00000196141	SPATS2L
ENSG00000196247	ZNF107
ENSG00000196502	SULT1A1
ENSG00000196611	MMP1
ENSG00000196628	TCF4
ENSG00000196646	ZNF136
ENSG00000196660	SLC30A10
ENSG00000196683	TOMM7
ENSG00000196834	POTEI
ENSG00000196914	ARHGEF12
ENSG00000196937	FAM3C
ENSG00000196954	CASP4
ENSG00000196976	LAGE3
ENSG00000197020	ZNF100
ENSG00000197283	SYNGAP1
ENSG00000197312	DDI2
ENSG00000197345	MRPL21
ENSG00000197448	GSTK1
ENSG00000197568	HHLA3
ENSG00000197721	CR1L
ENSG00000197728	RPS26
ENSG00000197756	RPL37A
ENSG00000197863	ZNF790
ENSG00000197903	HIST1H2BK
ENSG00000197928	ZNF677
ENSG00000197977	ELOVL2
ENSG00000197982	C1orf122
ENSG00000198040	ZNF84
ENSG00000198162	MAN1A2
ENSG00000198258	UBL5
ENSG00000198315	ZKSCAN8
ENSG00000198380	GFPT1
ENSG00000198521	ZNF43
ENSG00000198736	MSRB1
ENSG00000198830	HMGN2
ENSG00000198832	SELENOM
ENSG00000198846	TOX
ENSG00000198918	RPL39
ENSG00000198930	CSAG1
ENSG00000198945	L3MBTL3
ENSG00000203727	SAMD5
ENSG00000203760	CENPW
ENSG00000203783	PRR9
ENSG00000204161	C10orf128
ENSG00000204272	NBDY
ENSG00000204315	FKBPL
ENSG00000204316	MRPL38
ENSG00000204356	NELFE
ENSG00000204392	LSM2
ENSG00000204472	AIF1
ENSG00000205138	SDHAF1
ENSG00000205413	SAMD9
ENSG00000205544	TMEM256
ENSG00000205978	NYNRIN
ENSG00000206172	HBA1
ENSG00000211455	STK38L
ENSG00000213096	ZNF254
ENSG00000213339	QTRT1
ENSG00000213397	HAUS7
ENSG00000213465	ARL2
ENSG00000213694	S1PR3
ENSG00000213931	HBE1
ENSG00000213934	HBG1
ENSG00000214026	MRPL23
ENSG00000214107	MAGEB1
ENSG00000214253	FIS1
ENSG00000214425	LRRC37A4P
ENSG00000214491	SEC14L6
ENSG00000214837	LINC01347
ENSG00000215417	MIR17HG
ENSG00000215784	FAM72D
ENSG00000219361	RPSAP72
ENSG00000219435	CATSPERZ
ENSG00000220267	ACTBP8
ENSG00000221890	NPTXR
ENSG00000221983	UBA52
ENSG00000223609	HBD
ENSG00000224184	MIR3681HG
ENSG00000225663	MCRIP1
ENSG00000226950	DANCR
ENSG00000227195	MIR663AHG
ENSG00000227706	AL713998.1
ENSG00000228300	C19orf24
ENSG00000228474	OST4
ENSG00000229117	RPL41
ENSG00000229988	HBBP1
ENSG00000230124	ACBD6
ENSG00000232112	TMA7
ENSG00000232119	MCTS1
ENSG00000232388	SMIM26
ENSG00000232677	LINC00665
ENSG00000232884	AF127936.2
ENSG00000234127	TRIM26
ENSG00000235162	C12orf75
ENSG00000237190	CDKN2AIPNL
ENSG00000237550	RPL9P9
ENSG00000237943	PRKCQ-AS1
ENSG00000239467	AC007405.3
ENSG00000240972	MIF
ENSG00000242485	MRPL20
ENSG00000243137	PSG4
ENSG00000243302	AC018638.4
ENSG00000243449	C4orf48
ENSG00000245164	LINC00861
ENSG00000245648	AC022075.1
ENSG00000247596	TWF2
ENSG00000248596	AC139491.2
ENSG00000249196	TMEM132D-AS1
ENSG00000249992	TMEM158
ENSG00000250102	LINC02377
ENSG00000251369	ZNF550
ENSG00000253276	CCDC71L
ENSG00000253352	TUG1
ENSG00000253882	AC099548.2
ENSG00000254721	AP000879.1
ENSG00000256073	URB1-AS1
ENSG00000260196	AC124798.1
ENSG00000260404	AC110079.1
ENSG00000260920	AL031985.3
ENSG00000261526	AC012615.1
ENSG00000261799	AC007406.5
ENSG00000262814	MRPL12
ENSG00000262919	FAM58A
ENSG00000263179	HNRNPCP4
ENSG00000263563	UBBP4
ENSG00000263956	NBPF11
ENSG00000264522	OTUD7B
ENSG00000265681	RPL17
ENSG00000267710	EDDM13
ENSG00000268043	NBPF12
ENSG00000269067	ZNF728
ENSG00000269893	SNHG8
ENSG00000270170	NCBP2-AS2
ENSG00000271959	AC100803.3
ENSG00000272047	GTF2H5
ENSG00000272168	CASC15
ENSG00000272398	CD24
ENSG00000272468	AL021807.1
ENSG00000272556	GTF2IP13
ENSG00000272620	AFAP1-AS1
ENSG00000272769	AC097532.2
ENSG00000272799	AC006238.1
ENSG00000273142	AC073335.2
ENSG00000275131	AC241952.1
ENSG00000276345	AC004556.1
ENSG00000276529	AP001505.2
ENSG00000277791	PSMB3
ENSG00000278384	AL354822.1
ENSG00000278530	CHMP1B2P
ENSG00000278619	MRM1
ENSG00000278828	HIST1H3H
ENSG00000279821	AC145098.2
ENSG00000284526	AC015802.6

## Sheet: DE-Up_2KR_unique_vs_WT
Supplementary Table 2. List of significantly differencially regulated genes
B) This table consists of list of differentially upregulated genes (n=662, corresponding to left pie chart on Fig. 1B) unique to RNA-Seq samples rescued by 2KR-MYB compared to rescue by WT-MYB
gene_id	gene_short_name
ENSG00000001629	ANKIB1
ENSG00000003436	TFPI
ENSG00000005486	RHBDD2
ENSG00000006282	SPATA20
ENSG00000006715	VPS41
ENSG00000006831	ADIPOR2
ENSG00000008294	SPAG9
ENSG00000008300	CELSR3
ENSG00000008869	HEATR5B
ENSG00000009954	BAZ1B
ENSG00000010803	SCMH1
ENSG00000011376	LARS2
ENSG00000012779	ALOX5
ENSG00000013375	PGM3
ENSG00000022267	FHL1
ENSG00000024048	UBR2
ENSG00000026559	KCNG1
ENSG00000026950	BTN3A1
ENSG00000033327	GAB2
ENSG00000035403	VCL
ENSG00000036549	ZZZ3
ENSG00000040199	PHLPP2
ENSG00000040341	STAU2
ENSG00000044574	HSPA5
ENSG00000049239	H6PD
ENSG00000049249	TNFRSF9
ENSG00000049618	ARID1B
ENSG00000049759	NEDD4L
ENSG00000052795	FNIP2
ENSG00000053254	FOXN3
ENSG00000054523	KIF1B
ENSG00000055609	KMT2C
ENSG00000056277	ZNF280C
ENSG00000057294	PKP2
ENSG00000058056	USP13
ENSG00000059758	CDK17
ENSG00000060656	PTPRU
ENSG00000060982	BCAT1
ENSG00000064999	ANKS1A
ENSG00000065526	SPEN
ENSG00000065809	FAM107B
ENSG00000065970	FOXJ2
ENSG00000066135	KDM4A
ENSG00000066557	LRRC40
ENSG00000067082	KLF6
ENSG00000067141	NEO1
ENSG00000068305	MEF2A
ENSG00000068654	POLR1A
ENSG00000069702	TGFBR3
ENSG00000071127	WDR1
ENSG00000072121	ZFYVE26
ENSG00000072682	P4HA2
ENSG00000072803	FBXW11
ENSG00000073614	KDM5A
ENSG00000074054	CLASP1
ENSG00000074755	ZZEF1
ENSG00000075218	GTSE1
ENSG00000075234	TTC38
ENSG00000075426	FOSL2
ENSG00000075539	FRYL
ENSG00000076321	KLHL20
ENSG00000077044	DGKD
ENSG00000077157	PPP1R12B
ENSG00000078177	N4BP2
ENSG00000078747	ITCH
ENSG00000080493	SLC4A4
ENSG00000081377	CDC14B
ENSG00000081913	PHLPP1
ENSG00000082258	CCNT2
ENSG00000083799	CYLD
ENSG00000083817	ZNF416
ENSG00000084112	SSH1
ENSG00000085117	CD82
ENSG00000085449	WDFY1
ENSG00000085465	OVGP1
ENSG00000085563	ABCB1
ENSG00000086015	MAST2
ENSG00000086619	ERO1B
ENSG00000087074	PPP1R15A
ENSG00000087085	ACHE
ENSG00000087266	SH3BP2
ENSG00000088854	C20orf194
ENSG00000089057	SLC23A2
ENSG00000089159	PXN
ENSG00000089486	CDIP1
ENSG00000090520	DNAJB11
ENSG00000090615	GOLGA3
ENSG00000090857	PDPR
ENSG00000090905	TNRC6A
ENSG00000091622	PITPNM3
ENSG00000091656	ZFHX4
ENSG00000092621	PHGDH
ENSG00000092978	GPATCH2
ENSG00000095397	WHRN
ENSG00000097007	ABL1
ENSG00000099250	NRP1
ENSG00000099910	KLHL22
ENSG00000100154	TTC28
ENSG00000100207	TCF20
ENSG00000100226	GTPBP1
ENSG00000100242	SUN2
ENSG00000100320	RBFOX2
ENSG00000100330	MTMR3
ENSG00000100346	CACNA1I
ENSG00000100354	TNRC6B
ENSG00000100426	ZBED4
ENSG00000100439	ABHD4
ENSG00000100580	TMED8
ENSG00000100592	DAAM1
ENSG00000100625	SIX4
ENSG00000100697	DICER1
ENSG00000100852	ARHGAP5
ENSG00000101076	HNF4A
ENSG00000101236	RNF24
ENSG00000101445	PPP1R16B
ENSG00000101966	XIAP
ENSG00000101972	STAG2
ENSG00000102034	ELF4
ENSG00000102038	SMARCA1
ENSG00000102158	MAGT1
ENSG00000102287	GABRE
ENSG00000102385	DRP2
ENSG00000102401	ARMCX3
ENSG00000102580	DNAJC3
ENSG00000102699	PARP4
ENSG00000102763	VWA8
ENSG00000103034	NDRG4
ENSG00000103222	ABCC1
ENSG00000103257	SLC7A5
ENSG00000103657	HERC1
ENSG00000103994	ZNF106
ENSG00000104427	ZC2HC1A
ENSG00000104635	SLC39A14
ENSG00000105497	ZNF175
ENSG00000105778	AVL9
ENSG00000105877	DNAH11
ENSG00000106013	ANKRD7
ENSG00000106258	CYP3A5
ENSG00000106261	ZKSCAN1
ENSG00000106404	CLDN15
ENSG00000106771	TMEM245
ENSG00000106780	MEGF9
ENSG00000107036	RIC1
ENSG00000107263	RAPGEF1
ENSG00000107554	DNMBP
ENSG00000107731	UNC5B
ENSG00000107819	SFXN3
ENSG00000107854	TNKS2
ENSG00000107862	GBF1
ENSG00000108175	ZMIZ1
ENSG00000108256	NUFIP2
ENSG00000108405	P2RX1
ENSG00000108506	INTS2
ENSG00000108510	MED13
ENSG00000108582	CPD
ENSG00000109111	SUPT6H
ENSG00000109572	CLCN3
ENSG00000109654	TRIM2
ENSG00000109685	NSD2
ENSG00000109756	RAPGEF2
ENSG00000109814	UGDH
ENSG00000110048	OSBP
ENSG00000110079	MS4A4A
ENSG00000110395	CBL
ENSG00000110841	PPFIBP1
ENSG00000110851	PRDM4
ENSG00000111110	PPM1H
ENSG00000111224	PARP11
ENSG00000111266	DUSP16
ENSG00000111554	MDM1
ENSG00000111596	CNOT2
ENSG00000111696	NT5DC3
ENSG00000111801	BTN3A3
ENSG00000111816	FRK
ENSG00000111846	GCNT2
ENSG00000111860	CEP85L
ENSG00000111880	RNGTT
ENSG00000111981	ULBP1
ENSG00000112078	KCTD20
ENSG00000112182	BACH2
ENSG00000112378	PERP
ENSG00000112406	HECA
ENSG00000112531	QKI
ENSG00000112715	VEGFA
ENSG00000113194	FAF2
ENSG00000113273	ARSB
ENSG00000113441	LNPEP
ENSG00000113638	TTC33
ENSG00000113739	STC2
ENSG00000113742	CPEB4
ENSG00000114127	XRN1
ENSG00000114331	ACAP2
ENSG00000114541	FRMD4B
ENSG00000114544	SLC41A3
ENSG00000114554	PLXNA1
ENSG00000114796	KLHL24
ENSG00000114841	DNAH1
ENSG00000114857	NKTR
ENSG00000114933	INO80D
ENSG00000115020	PIKFYVE
ENSG00000115226	FNDC4
ENSG00000115602	IL1RL1
ENSG00000115641	FHL2
ENSG00000115762	PLEKHB2
ENSG00000115977	AAK1
ENSG00000116016	EPAS1
ENSG00000116117	PARD3B
ENSG00000116191	RALGPS2
ENSG00000116675	DNAJC6
ENSG00000116761	CTH
ENSG00000116852	KIF21B
ENSG00000117298	ECE1
ENSG00000117791	2023-03-02
ENSG00000118193	KIF14
ENSG00000118200	CAMSAP2
ENSG00000118257	NRP2
ENSG00000118503	TNFAIP3
ENSG00000118689	FOXO3
ENSG00000118873	RAB3GAP2
ENSG00000119547	ONECUT2
ENSG00000119630	PGF
ENSG00000119778	ATAD2B
ENSG00000120071	KANSL1
ENSG00000120129	DUSP1
ENSG00000120137	PANK3
ENSG00000120451	SNX19
ENSG00000120694	HSPH1
ENSG00000120889	TNFRSF10B
ENSG00000121413	ZSCAN18
ENSG00000121892	PDS5A
ENSG00000122008	POLK
ENSG00000122126	OCRL
ENSG00000122218	COPA
ENSG00000122861	PLAU
ENSG00000124151	NCOA3
ENSG00000124177	CHD6
ENSG00000124198	ARFGEF2
ENSG00000124222	STX16
ENSG00000124486	USP9X
ENSG00000124508	BTN2A2
ENSG00000124549	BTN2A3P
ENSG00000124762	CDKN1A
ENSG00000124813	RUNX2
ENSG00000125257	ABCC4
ENSG00000125686	MED1
ENSG00000126012	KDM5C
ENSG00000126970	ZC4H2
ENSG00000127329	PTPRB
ENSG00000127366	TAS2R5
ENSG00000127507	ADGRE2
ENSG00000128165	ADM2
ENSG00000128881	TTBK2
ENSG00000128965	CHAC1
ENSG00000129315	CCNT1
ENSG00000130150	MOSPD2
ENSG00000130396	AFDN
ENSG00000130559	CAMSAP1
ENSG00000130703	OSBPL2
ENSG00000130766	SESN2
ENSG00000130818	ZNF426
ENSG00000130856	ZNF236
ENSG00000131389	SLC6A6
ENSG00000131480	AOC2
ENSG00000131711	MAP1B
ENSG00000131873	CHSY1
ENSG00000132002	DNAJB1
ENSG00000132122	SPATA6
ENSG00000132256	TRIM5
ENSG00000132510	KDM6B
ENSG00000132623	ANKEF1
ENSG00000132640	BTBD3
ENSG00000132680	KIAA0907
ENSG00000133103	COG6
ENSG00000133134	BEX2
ENSG00000133657	ATP13A3
ENSG00000133789	SWAP70
ENSG00000134070	IRAK2
ENSG00000134107	BHLHE40
ENSG00000134313	KIDINS220
ENSG00000134324	LPIN1
ENSG00000134698	AGO4
ENSG00000135018	UBQLN1
ENSG00000135269	TES
ENSG00000135362	PRR5L
ENSG00000135686	KLHL36
ENSG00000136273	HUS1
ENSG00000136381	IREB2
ENSG00000136451	VEZF1
ENSG00000136485	DCAF7
ENSG00000136830	FAM129B
ENSG00000137094	DNAJB5
ENSG00000137145	DENND4C
ENSG00000137449	CPEB2
ENSG00000137770	CTDSPL2
ENSG00000138246	DNAJC13
ENSG00000138448	ITGAV
ENSG00000138593	SECISBP2L
ENSG00000138757	G3BP2
ENSG00000138764	CCNG2
ENSG00000138767	CNOT6L
ENSG00000138801	PAPSS1
ENSG00000138829	FBN2
ENSG00000139112	GABARAPL1
ENSG00000139146	FAM60A
ENSG00000139269	INHBE
ENSG00000139354	GAS2L3
ENSG00000139517	LNX2
ENSG00000139645	ANKRD52
ENSG00000139734	DIAPH3
ENSG00000140022	STON2
ENSG00000140105	WARS
ENSG00000140262	TCF12
ENSG00000140450	ARRDC4
ENSG00000140463	BBS4
ENSG00000140577	CRTC3
ENSG00000140948	ZCCHC14
ENSG00000141084	RANBP10
ENSG00000141391	PRELID3A
ENSG00000141564	RPTOR
ENSG00000141664	ZCCHC2
ENSG00000141682	PMAIP1
ENSG00000141956	PRDM15
ENSG00000142002	DPP9
ENSG00000142173	COL6A2
ENSG00000142192	APP
ENSG00000142197	DOPEY2
ENSG00000142207	URB1
ENSG00000142910	TINAGL1
ENSG00000143061	IGSF3
ENSG00000143067	ZNF697
ENSG00000143079	CTTNBP2NL
ENSG00000143190	POU2F1
ENSG00000143322	ABL2
ENSG00000143341	HMCN1
ENSG00000143367	TUFT1
ENSG00000143398	PIP5K1A
ENSG00000143437	ARNT
ENSG00000143442	POGZ
ENSG00000144036	EXOC6B
ENSG00000144233	AMMECR1L
ENSG00000144426	NBEAL1
ENSG00000144655	CSRNP1
ENSG00000145819	ARHGAP26
ENSG00000146247	PHIP
ENSG00000146592	CREB5
ENSG00000147050	KDM6A
ENSG00000147133	TAF1
ENSG00000147381	MAGEA4
ENSG00000147650	LRP12
ENSG00000148158	SNX30
ENSG00000148225	WDR31
ENSG00000148248	SURF4
ENSG00000148400	NOTCH1
ENSG00000148606	POLR3A
ENSG00000148634	HERC4
ENSG00000148773	MKI67
ENSG00000149260	CAPN5
ENSG00000149428	HYOU1
ENSG00000149516	MS4A3
ENSG00000149534	MS4A2
ENSG00000150054	MPP7
ENSG00000150722	PPP1R1C
ENSG00000150764	DIXDC1
ENSG00000150961	SEC24D
ENSG00000151150	ANK3
ENSG00000151320	AKAP6
ENSG00000151576	QTRT2
ENSG00000152127	MGAT5
ENSG00000152137	HSPB8
ENSG00000152223	EPG5
ENSG00000152377	SPOCK1
ENSG00000152527	PLEKHH2
ENSG00000153046	CDYL
ENSG00000153201	RANBP2
ENSG00000153294	ADGRF4
ENSG00000153933	DGKE
ENSG00000153982	GDPD1
ENSG00000154229	PRKCA
ENSG00000154310	TNIK
ENSG00000155066	PROM2
ENSG00000155304	HSPA13
ENSG00000155495	MAGEC1
ENSG00000155660	PDIA4
ENSG00000155846	PPARGC1B
ENSG00000156273	BACH1
ENSG00000157259	GATAD1
ENSG00000157657	ZNF618
ENSG00000157680	DGKI
ENSG00000157873	TNFRSF14
ENSG00000157985	AGAP1
ENSG00000158006	PAFAH2
ENSG00000158079	PTPDC1
ENSG00000158158	CNNM4
ENSG00000158161	EYA3
ENSG00000158467	AHCYL2
ENSG00000158691	ZSCAN12
ENSG00000159267	HLCS
ENSG00000159713	TPPP3
ENSG00000160570	DEDD2
ENSG00000160588	MPZL3
ENSG00000160712	IL6R
ENSG00000161202	DVL3
ENSG00000161813	LARP4
ENSG00000162407	PLPP3
ENSG00000162415	ZSWIM5
ENSG00000162702	ZNF281
ENSG00000162733	DDR2
ENSG00000162772	ATF3
ENSG00000162775	RBM15
ENSG00000162924	REL
ENSG00000163216	SPRR2D
ENSG00000163349	HIPK1
ENSG00000163395	IGFN1
ENSG00000163412	EIF4E3
ENSG00000163539	CLASP2
ENSG00000163625	WDFY3
ENSG00000163635	ATXN7
ENSG00000163694	RBM47
ENSG00000163755	HPS3
ENSG00000163848	ZNF148
ENSG00000163945	UVSSA
ENSG00000163960	UBXN7
ENSG00000164061	BSN
ENSG00000164142	FAM160A1
ENSG00000164327	RICTOR
ENSG00000164463	CREBRF
ENSG00000164506	STXBP5
ENSG00000164603	BMT2
ENSG00000164949	GEM
ENSG00000164983	TMEM65
ENSG00000165102	HGSNAT
ENSG00000165113	GKAP1
ENSG00000165626	BEND7
ENSG00000165633	VSTM4
ENSG00000165671	NSD1
ENSG00000166016	ABTB2
ENSG00000166046	TCP11L2
ENSG00000166224	SGPL1
ENSG00000166387	PPFIBP2
ENSG00000166398	KIAA0355
ENSG00000166401	SERPINB8
ENSG00000166558	SLC38A8
ENSG00000166716	ZNF592
ENSG00000166860	ZBTB39
ENSG00000166888	STAT6
ENSG00000166949	SMAD3
ENSG00000166974	MAPRE2
ENSG00000167333	TRIM68
ENSG00000167522	ANKRD11
ENSG00000167785	ZNF558
ENSG00000167861	HID1
ENSG00000168209	DDIT4
ENSG00000168685	IL7R
ENSG00000168710	AHCYL1
ENSG00000168769	TET2
ENSG00000168813	ZNF507
ENSG00000169155	ZBTB43
ENSG00000169359	SLC33A1
ENSG00000169499	PLEKHA2
ENSG00000169504	CLIC4
ENSG00000169550	MUC15
ENSG00000169607	CKAP2L
ENSG00000169621	APLF
ENSG00000169826	CSGALNACT2
ENSG00000169914	OTUD3
ENSG00000169967	MAP3K2
ENSG00000170100	ZNF778
ENSG00000170322	NFRKB
ENSG00000170471	RALGAPB
ENSG00000170525	PFKFB3
ENSG00000170776	AKAP13
ENSG00000170802	FOXN2
ENSG00000171467	ZNF318
ENSG00000171606	ZNF274
ENSG00000171729	TMEM51
ENSG00000171992	SYNPO
ENSG00000172059	KLF11
ENSG00000172071	EIF2AK3
ENSG00000172466	ZNF24
ENSG00000172575	RASGRP1
ENSG00000172667	ZMAT3
ENSG00000173210	ABLIM3
ENSG00000173218	VANGL1
ENSG00000173230	GOLGB1
ENSG00000173273	TNKS
ENSG00000173281	PPP1R3B
ENSG00000173517	PEAK1
ENSG00000173757	STAT5B
ENSG00000173875	ZNF791
ENSG00000173889	PHC3
ENSG00000174130	TLR6
ENSG00000174197	MGA
ENSG00000174358	SLC6A19
ENSG00000174437	ATP2A2
ENSG00000174473	GALNTL6
ENSG00000174705	SH3PXD2B
ENSG00000174844	DNAH12
ENSG00000174989	FBXW8
ENSG00000175066	GK5
ENSG00000175352	NRIP3
ENSG00000175564	UCP3
ENSG00000175595	ERCC4
ENSG00000176018	LYSMD3
ENSG00000176142	TMEM39A
ENSG00000176826	FKBP9P1
ENSG00000177000	MTHFR
ENSG00000177076	ACER2
ENSG00000177119	ANO6
ENSG00000177311	ZBTB38
ENSG00000177606	JUN
ENSG00000177888	ZBTB41
ENSG00000178381	ZFAND2A
ENSG00000179119	SPTY2D1
ENSG00000179406	LINC00174
ENSG00000179532	DNHD1
ENSG00000179981	TSHZ1
ENSG00000180263	FGD6
ENSG00000180357	ZNF609
ENSG00000180530	NRIP1
ENSG00000180776	ZDHHC20
ENSG00000181192	DHTKD1
ENSG00000181381	DDX60L
ENSG00000181690	PLAG1
ENSG00000182606	TRAK1
ENSG00000182890	GLUD2
ENSG00000183621	ZNF438
ENSG00000183647	ZNF530
ENSG00000183696	UPP1
ENSG00000183762	KREMEN1
ENSG00000183826	BTBD9
ENSG00000184060	ADAP2
ENSG00000184515	BEX5
ENSG00000184677	ZBTB40
ENSG00000184898	RBM43
ENSG00000185591	SP1
ENSG00000185989	RASA3
ENSG00000186019	AC021092.1
ENSG00000186086	NBPF6
ENSG00000186185	KIF18B
ENSG00000186591	UBE2H
ENSG00000186716	BCR
ENSG00000186918	ZNF395
ENSG00000187098	MITF
ENSG00000187605	TET3
ENSG00000187678	SPRY4
ENSG00000187833	C2orf78
ENSG00000188211	NCR3LG1
ENSG00000188522	FAM83G
ENSG00000188636	RTL6
ENSG00000188785	ZNF548
ENSG00000188786	MTF1
ENSG00000188827	SLX4
ENSG00000196233	LCOR
ENSG00000196313	POM121
ENSG00000196323	ZBTB44
ENSG00000196338	NLGN3
ENSG00000196367	TRRAP
ENSG00000196437	ZNF569
ENSG00000196586	MYO6
ENSG00000196653	ZNF502
ENSG00000196712	NF1
ENSG00000196730	DAPK1
ENSG00000196878	LAMB3
ENSG00000196950	SLC39A10
ENSG00000197217	ENTPD4
ENSG00000197329	PELI1
ENSG00000197386	HTT
ENSG00000197608	ZNF841
ENSG00000197647	ZNF433
ENSG00000197746	PSAP
ENSG00000197808	ZNF461
ENSG00000197818	SLC9A8
ENSG00000197857	ZNF44
ENSG00000197892	KIF13B
ENSG00000197933	ZNF823
ENSG00000197976	AKAP17A
ENSG00000198155	ZNF876P
ENSG00000198198	SZT2
ENSG00000198265	HELZ
ENSG00000198373	WWP2
ENSG00000198431	TXNRD1
ENSG00000198453	ZNF568
ENSG00000198648	STK39
ENSG00000198752	CDC42BPB
ENSG00000198799	LRIG2
ENSG00000198853	RUSC2
ENSG00000198862	LTN1
ENSG00000198873	GRK5
ENSG00000198908	BHLHB9
ENSG00000198961	PJA2
ENSG00000204128	C2orf72
ENSG00000204217	BMPR2
ENSG00000204420	MPIG6B
ENSG00000204592	HLA-E
ENSG00000204923	FBXO48
ENSG00000204947	ZNF425
ENSG00000205189	ZBTB10
ENSG00000206013	IFITM5
ENSG00000206527	HACD2
ENSG00000206560	ANKRD28
ENSG00000212719	C17orf51
ENSG00000213390	ARHGAP19
ENSG00000213762	ZNF134
ENSG00000214176	PLEKHM1P1
ENSG00000215154	AC141586.1
ENSG00000215252	GOLGA8B
ENSG00000215447	BX322557.1
ENSG00000215630	GUSBP9
ENSG00000219891	ZSCAN12P1
ENSG00000223459	TCAF1P1
ENSG00000223552	AC098613.1
ENSG00000223773	CD99P1
ENSG00000224309	ANKRD30BP2
ENSG00000225760	LINC00431
ENSG00000227827	AC138969.2
ENSG00000228065	LINC01515
ENSG00000228486	LINC01125
ENSG00000230606	AC092683.1
ENSG00000230715	AC018638.2
ENSG00000231345	BEND3P1
ENSG00000232063	AL691447.2
ENSG00000233746	LINC00656
ENSG00000233822	HIST1H2BN
ENSG00000234719	NPIPB2
ENSG00000235385	LINC02154
ENSG00000236362	GAGE12F
ENSG00000238035	AC138035.1
ENSG00000241860	AL627309.5
ENSG00000242588	AC108010.1
ENSG00000248103	AC008443.3
ENSG00000248498	ASNSP1
ENSG00000248817	PMPCAP1
ENSG00000253651	SOD1P3
ENSG00000254681	PKD1P5
ENSG00000255026	AC136475.3
ENSG00000255455	AP003486.1
ENSG00000259781	HMGB1P6
ENSG00000260032	NORAD
ENSG00000260366	AC026803.1
ENSG00000260604	AL590004.4
ENSG00000260854	LINC02184
ENSG00000261556	SMG1P7
ENSG00000265158	LRRC37A7P
ENSG00000265646	AC069061.4
ENSG00000268089	GABRQ
ENSG00000268350	FAM156A
ENSG00000268621	IGFL2-AS1
ENSG00000269713	NBPF9
ENSG00000269926	DDIT4-AS1
ENSG00000270231	NBPF8
ENSG00000270392	PFN1P2
ENSG00000271254	AC240274.1
ENSG00000272068	AL365181.2
ENSG00000272391	POM121C
ENSG00000272602	ZNF595
ENSG00000272886	DCP1A
ENSG00000274211	SOCS7
ENSG00000277072	STAG3L2
ENSG00000279278	AC245060.6
ENSG00000280279	AC240565.2
ENSG00000281490	CICP14
ENSG00000283646	LINC02009

## Sheet: DE-Down_2KR_unique_vs_WT
Supplementary Table 2. List of significantly differencially regulated genes
C) This table consists of list of differentially downregulated genes (n=702, corresponding to left pie chart on Fig. 1B) unique to RNA-Seq samples rescued by 2KR-MYB compared to rescue by WT-MYB
gene_id	gene_short_name
ENSG00000006638	TBXA2R
ENSG00000006712	PAF1
ENSG00000007080	CCDC124
ENSG00000007392	LUC7L
ENSG00000007541	PIGQ
ENSG00000008018	PSMB1
ENSG00000014138	POLA2
ENSG00000017483	SLC38A5
ENSG00000026652	AGPAT4
ENSG00000047579	DTNBP1
ENSG00000052802	MSMO1
ENSG00000056050	HPF1
ENSG00000057663	ATG5
ENSG00000060138	YBX3
ENSG00000063180	CA11
ENSG00000063245	EPN1
ENSG00000063761	ADCK1
ENSG00000064102	INTS13
ENSG00000064490	RFXANK
ENSG00000064601	CTSA
ENSG00000065054	SLC9A3R2
ENSG00000067533	RRP15
ENSG00000067836	ROGDI
ENSG00000068079	IFI35
ENSG00000069431	ABCC9
ENSG00000069482	GAL
ENSG00000070404	FSTL3
ENSG00000070501	POLB
ENSG00000071994	PDCD2
ENSG00000072778	ACADVL
ENSG00000074071	MRPS34
ENSG00000074201	CLNS1A
ENSG00000074266	EED
ENSG00000075142	SRI
ENSG00000075336	TIMM21
ENSG00000075618	FSCN1
ENSG00000076043	REXO2
ENSG00000079156	OSBPL6
ENSG00000079332	SAR1A
ENSG00000081051	AFP
ENSG00000081870	HSPB11
ENSG00000082438	COBLL1
ENSG00000082515	MRPL22
ENSG00000083807	SLC27A5
ENSG00000085871	MGST2
ENSG00000087088	BAX
ENSG00000087302	C14orf166
ENSG00000088035	ALG6
ENSG00000088766	CRLS1
ENSG00000089248	ERP29
ENSG00000089327	FXYD5
ENSG00000090263	MRPS33
ENSG00000090382	LYZ
ENSG00000091164	TXNL1
ENSG00000092068	SLC7A8
ENSG00000096080	MRPS18A
ENSG00000099330	OCEL1
ENSG00000099901	RANBP1
ENSG00000100028	SNRPD3
ENSG00000100216	TOMM22
ENSG00000100348	TXN2
ENSG00000100442	FKBP3
ENSG00000100479	POLE2
ENSG00000100567	PSMA3
ENSG00000100575	TIMM9
ENSG00000100632	ERH
ENSG00000100823	APEX1
ENSG00000100916	BRMS1L
ENSG00000101003	GINS1
ENSG00000101084	C20orf24
ENSG00000101132	PFDN4
ENSG00000101210	EEF1A2
ENSG00000101224	CDC25B
ENSG00000101298	SNPH
ENSG00000101412	E2F1
ENSG00000101608	MYL12A
ENSG00000101773	RBBP8
ENSG00000101856	PGRMC1
ENSG00000101940	WDR13
ENSG00000102007	PLP2
ENSG00000102096	PIM2
ENSG00000102145	GATA1
ENSG00000102172	SMS
ENSG00000102390	PBDC1
ENSG00000102760	RGCC
ENSG00000102890	ELMO3
ENSG00000103145	HCFC1R1
ENSG00000103202	NME4
ENSG00000103275	UBE2I
ENSG00000103512	NOMO1
ENSG00000103740	ACSBG1
ENSG00000104679	R3HCC1
ENSG00000104964	AES
ENSG00000104983	CCDC61
ENSG00000105176	URI1
ENSG00000105185	PDCD5
ENSG00000105248	CCDC94
ENSG00000105610	KLF1
ENSG00000105655	ISYNA1
ENSG00000106028	SSBP1
ENSG00000106330	MOSPD3
ENSG00000106591	MRPL32
ENSG00000106617	PRKAG2
ENSG00000106992	AK1
ENSG00000107223	EDF1
ENSG00000107438	PDLIM1
ENSG00000107949	BCCIP
ENSG00000108010	GLRX3
ENSG00000108107	RPL28
ENSG00000108518	PFN1
ENSG00000108578	BLMH
ENSG00000108639	SYNGR2
ENSG00000108691	CCL2
ENSG00000108848	LUC7L3
ENSG00000108953	YWHAE
ENSG00000109534	GAR1
ENSG00000109861	CTSC
ENSG00000109881	CCDC34
ENSG00000109919	MTCH2
ENSG00000110104	CCDC86
ENSG00000111196	MAGOHB
ENSG00000111229	ARPC3
ENSG00000111231	GPN3
ENSG00000111237	VPS29
ENSG00000111666	CHPT1
ENSG00000111726	CMAS
ENSG00000111728	ST8SIA1
ENSG00000111775	COX6A1
ENSG00000111790	FGFR1OP2
ENSG00000111832	RWDD1
ENSG00000112312	GMNN
ENSG00000112335	SNX3
ENSG00000112759	SLC29A1
ENSG00000112996	MRPS30
ENSG00000113327	GABRG2
ENSG00000113387	SUB1
ENSG00000113732	ATP6V0E1
ENSG00000114023	FAM162A
ENSG00000114126	TFDP2
ENSG00000114737	CISH
ENSG00000114767	RRP9
ENSG00000114942	EEF1B2
ENSG00000115255	REEP6
ENSG00000115350	POLE4
ENSG00000115392	FANCL
ENSG00000115539	PDCL3
ENSG00000115594	IL1R1
ENSG00000115875	SRSF7
ENSG00000116030	SUMO1
ENSG00000116120	FARSB
ENSG00000116171	SCP2
ENSG00000116521	SCAMP3
ENSG00000116649	SRM
ENSG00000116717	GADD45A
ENSG00000117394	SLC2A1
ENSG00000117395	EBNA1BP2
ENSG00000117592	PRDX6
ENSG00000117906	RCN2
ENSG00000118004	COLEC11
ENSG00000118181	RPS25
ENSG00000118308	LRMP
ENSG00000118418	HMGN3
ENSG00000118816	CCNI
ENSG00000118939	UCHL3
ENSG00000119013	NDUFB3
ENSG00000119185	ITGB1BP1
ENSG00000119772	DNMT3A
ENSG00000120533	ENY2
ENSG00000121211	MND1
ENSG00000122034	GTF3A
ENSG00000122643	NT5C3A
ENSG00000122694	GLIPR2
ENSG00000122863	CHST3
ENSG00000122873	CISD1
ENSG00000123106	CCDC91
ENSG00000123178	SPRYD7
ENSG00000123179	EBPL
ENSG00000123243	ITIH5
ENSG00000123545	NDUFAF4
ENSG00000123609	NMI
ENSG00000123975	CKS2
ENSG00000124098	FAM210B
ENSG00000124193	SRSF6
ENSG00000124541	RRP36
ENSG00000124562	SNRPC
ENSG00000124635	HIST1H2BJ
ENSG00000124659	TBCC
ENSG00000124702	KLHDC3
ENSG00000124733	MEA1
ENSG00000125388	GRK4
ENSG00000125445	MRPS7
ENSG00000125503	PPP1R12C
ENSG00000125656	CLPP
ENSG00000125703	ATG4C
ENSG00000125744	RTN2
ENSG00000125817	CENPB
ENSG00000125898	FAM110A
ENSG00000125971	DYNLRB1
ENSG00000126067	PSMB2
ENSG00000126088	UROD
ENSG00000126247	CAPNS1
ENSG00000126524	SBDS
ENSG00000126934	MAP2K2
ENSG00000126953	TIMM8A
ENSG00000127252	HRASLS
ENSG00000127337	YEATS4
ENSG00000127922	SEM1
ENSG00000128245	YWHAH
ENSG00000128294	TPST2
ENSG00000128309	MPST
ENSG00000128581	IFT22
ENSG00000128609	NDUFA5
ENSG00000128708	HAT1
ENSG00000129055	ANAPC13
ENSG00000129460	NGDN
ENSG00000129521	EGLN3
ENSG00000129538	RNASE1
ENSG00000129562	DAD1
ENSG00000129757	CDKN1C
ENSG00000129911	KLF16
ENSG00000129968	ABHD17A
ENSG00000129991	TNNI3
ENSG00000130165	ELOF1
ENSG00000130349	C6orf203
ENSG00000130560	UBAC1
ENSG00000130600	H19
ENSG00000130656	HBZ
ENSG00000130706	ADRM1
ENSG00000130724	CHMP2A
ENSG00000130770	ATPIF1
ENSG00000131408	NR1H2
ENSG00000131652	THOC6
ENSG00000132305	IMMT
ENSG00000132341	RAN
ENSG00000132386	SERPINF1
ENSG00000132467	UTP3
ENSG00000132541	RIDA
ENSG00000132661	NXT1
ENSG00000133112	TPT1
ENSG00000133265	HSPBP1
ENSG00000133317	LGALS12
ENSG00000133742	CA1
ENSG00000134046	MBD2
ENSG00000134056	MRPS36
ENSG00000134265	NAPG
ENSG00000134333	LDHA
ENSG00000134901	KDELC1
ENSG00000135045	C9orf40
ENSG00000135119	RNFT2
ENSG00000135698	MPHOSPH6
ENSG00000135778	NTPCR
ENSG00000135930	EIF4E2
ENSG00000135972	MRPS9
ENSG00000136104	RNASEH2B
ENSG00000136156	ITM2B
ENSG00000136238	RAC1
ENSG00000136244	IL6
ENSG00000136279	DBNL
ENSG00000136463	TACO1
ENSG00000136522	MRPL47
ENSG00000136732	GYPC
ENSG00000136827	TOR1A
ENSG00000136908	DPM2
ENSG00000136929	HEMGN
ENSG00000136936	XPA
ENSG00000136938	ANP32B
ENSG00000136982	DSCC1
ENSG00000137038	DMAC1
ENSG00000137210	TMEM14B
ENSG00000137331	IER3
ENSG00000137404	NRM
ENSG00000137547	MRPL15
ENSG00000137563	GGH
ENSG00000137970	RPL7P9
ENSG00000138587	MNS1
ENSG00000138821	SLC39A8
ENSG00000139343	SNRPF
ENSG00000140367	UBE2Q2
ENSG00000140406	TLNRD1
ENSG00000140905	GCSH
ENSG00000141349	G6PC3
ENSG00000141562	NARF
ENSG00000141759	TXNL4A
ENSG00000142168	SOD1
ENSG00000142409	ZNF787
ENSG00000142534	RPS11
ENSG00000142552	RCN3
ENSG00000142669	SH3BGRL3
ENSG00000143106	PSMA5
ENSG00000143119	CD53
ENSG00000143222	UFC1
ENSG00000143224	PPOX
ENSG00000143353	LYPLAL1
ENSG00000143543	JTB
ENSG00000143545	RAB13
ENSG00000143653	SCCPDH
ENSG00000143742	SRP9
ENSG00000143771	CNIH4
ENSG00000143977	SNRPG
ENSG00000144029	MRPS5
ENSG00000144034	TPRKB
ENSG00000144713	RPL32
ENSG00000144848	ATG3
ENSG00000145354	CISD2
ENSG00000145494	NDUFS6
ENSG00000145592	RPL37
ENSG00000145741	BTF3
ENSG00000146409	SLC18B1
ENSG00000146701	MDH2
ENSG00000146834	MEPCE
ENSG00000147168	IL2RG
ENSG00000147454	SLC25A37
ENSG00000147684	NDUFB9
ENSG00000147804	SLC39A4
ENSG00000148334	PTGES2
ENSG00000148688	RPP30
ENSG00000148690	FRA10AC1
ENSG00000149100	EIF3M
ENSG00000149925	ALDOA
ENSG00000150456	EEF1AKMT1
ENSG00000150459	SAP18
ENSG00000150787	PTS
ENSG00000151287	TEX30
ENSG00000151332	MBIP
ENSG00000151500	THYN1
ENSG00000151657	KIN
ENSG00000152253	SPC25
ENSG00000152464	RPP38
ENSG00000152580	IGSF10
ENSG00000152795	HNRNPDL
ENSG00000152952	PLOD2
ENSG00000153048	CARHSP1
ENSG00000153395	LPCAT1
ENSG00000153574	RPIA
ENSG00000153774	CFDP1
ENSG00000153976	HS3ST3A1
ENSG00000154146	NRGN
ENSG00000154217	PITPNC1
ENSG00000154537	FAM27C
ENSG00000154582	ELOC
ENSG00000154640	BTG3
ENSG00000154719	MRPL39
ENSG00000154723	ATP5J
ENSG00000154864	PIEZO2
ENSG00000155368	DBI
ENSG00000155393	HEATR3
ENSG00000155438	NIFK
ENSG00000155868	MED7
ENSG00000156261	CCT8
ENSG00000156384	SFR1
ENSG00000156411	C14orf2
ENSG00000156469	MTERF3
ENSG00000156587	UBE2L6
ENSG00000157600	TMEM164
ENSG00000158042	MRPL17
ENSG00000158106	RHPN1
ENSG00000158406	HIST1H4H
ENSG00000158417	EIF5B
ENSG00000158856	DMTN
ENSG00000159199	ATP5G1
ENSG00000159210	SNF8
ENSG00000159335	PTMS
ENSG00000159593	NAE1
ENSG00000160075	SSU72
ENSG00000160087	UBE2J2
ENSG00000160124	CCDC58
ENSG00000160131	VMA21
ENSG00000160213	CSTB
ENSG00000160256	FAM207A
ENSG00000160284	SPATC1L
ENSG00000160932	LY6E
ENSG00000160973	FOXH1
ENSG00000161016	RPL8
ENSG00000161180	CCDC116
ENSG00000161547	SRSF2
ENSG00000161671	EMC10
ENSG00000161888	SPC24
ENSG00000161981	SNRNP25
ENSG00000162191	UBXN1
ENSG00000162385	MAGOH
ENSG00000162704	ARPC5
ENSG00000162739	SLAMF6
ENSG00000162961	DPY30
ENSG00000163001	CFAP36
ENSG00000163002	NUP35
ENSG00000163041	H3F3A
ENSG00000163170	BOLA3
ENSG00000163191	S100A11
ENSG00000163218	PGLYRP4
ENSG00000163584	RPL22L1
ENSG00000163634	THOC7
ENSG00000163882	POLR2H
ENSG00000163950	SLBP
ENSG00000164109	MAD2L1
ENSG00000164442	CITED2
ENSG00000164548	TRA2A
ENSG00000164611	PTTG1
ENSG00000164649	CDCA7L
ENSG00000164687	FABP5
ENSG00000164934	DCAF13
ENSG00000165060	FXN
ENSG00000165244	ZNF367
ENSG00000165410	CFL2
ENSG00000165416	SUGT1
ENSG00000165487	MICU2
ENSG00000165502	RPL36AL
ENSG00000165644	COMTD1
ENSG00000165724	ZMYND19
ENSG00000165916	PSMC3
ENSG00000166105	GLB1L3
ENSG00000166165	CKB
ENSG00000166166	TRMT61A
ENSG00000166171	DPCD
ENSG00000166337	TAF10
ENSG00000166347	CYB5A
ENSG00000166441	RPL27A
ENSG00000166669	ATF7IP2
ENSG00000166803	PCLAF
ENSG00000166925	TSC22D4
ENSG00000167085	PHB
ENSG00000167088	SNRPD1
ENSG00000167123	CERCAM
ENSG00000167397	VKORC1
ENSG00000167508	MVD
ENSG00000167513	CDT1
ENSG00000167674	HDGFL2
ENSG00000167685	ZNF444
ENSG00000167705	RILP
ENSG00000167748	KLK1
ENSG00000167771	RCOR2
ENSG00000167994	RAB3IL1
ENSG00000167996	FTH1
ENSG00000168090	COPS6
ENSG00000168275	COA6
ENSG00000168288	MMADHC
ENSG00000168291	PDHB
ENSG00000168303	MPLKIP
ENSG00000168556	ING2
ENSG00000168958	MFF
ENSG00000169019	COMMD8
ENSG00000169059	VCX3A
ENSG00000169189	NSMCE1
ENSG00000169567	HINT1
ENSG00000169599	NFU1
ENSG00000169696	ASPSCR1
ENSG00000169750	RAC3
ENSG00000170180	GYPA
ENSG00000170345	FOS
ENSG00000170364	SETMAR
ENSG00000170604	IRF2BP1
ENSG00000170608	FOXA3
ENSG00000170632	ARMC10
ENSG00000170791	CHCHD7
ENSG00000170846	AC093323.1
ENSG00000170860	LSM3
ENSG00000170906	NDUFA3
ENSG00000171119	NRTN
ENSG00000171135	JAGN1
ENSG00000171161	ZNF672
ENSG00000171163	ZNF692
ENSG00000171202	TMEM126A
ENSG00000171204	TMEM126B
ENSG00000171421	MRPL36
ENSG00000171530	TBCA
ENSG00000171612	SLC25A33
ENSG00000171703	TCEA2
ENSG00000172115	CYCS
ENSG00000172331	BPGM
ENSG00000172500	FIBP
ENSG00000172531	PPP1CA
ENSG00000172586	CHCHD1
ENSG00000173171	MTX1
ENSG00000173264	GPR137
ENSG00000173457	PPP1R14B
ENSG00000173486	FKBP2
ENSG00000173559	NABP1
ENSG00000173660	UQCRH
ENSG00000173674	EIF1AX
ENSG00000173928	SWSAP1
ENSG00000173992	CCS
ENSG00000174109	C16orf91
ENSG00000174173	TRMT10C
ENSG00000174684	B4GAT1
ENSG00000174721	FGFBP3
ENSG00000174744	BRMS1
ENSG00000175061	LRRC75A-AS1
ENSG00000175130	MARCKSL1
ENSG00000175334	BANF1
ENSG00000175449	RFESD
ENSG00000175467	SART1
ENSG00000175567	UCP2
ENSG00000175643	RMI2
ENSG00000176022	B3GALT6
ENSG00000176171	BNIP3
ENSG00000176182	MYPOP
ENSG00000176261	ZBTB8OS
ENSG00000176476	SGF29
ENSG00000176566	DCAF4L2
ENSG00000176731	C8orf59
ENSG00000176890	TYMS
ENSG00000176978	DPP7
ENSG00000176988	FMR1NB
ENSG00000177138	FAM9B
ENSG00000177156	TALDO1
ENSG00000177191	B3GNT8
ENSG00000177732	SOX12
ENSG00000177733	HNRNPA0
ENSG00000178028	DMAP1
ENSG00000178035	IMPDH2
ENSG00000178053	MLF1
ENSG00000178307	TMEM11
ENSG00000178538	CA8
ENSG00000178821	TMEM52
ENSG00000179029	TMEM107
ENSG00000179041	RRS1
ENSG00000179918	SEPHS2
ENSG00000180573	HIST1H2AC
ENSG00000180806	HOXC9
ENSG00000180992	MRPL14
ENSG00000181444	ZNF467
ENSG00000181467	RAP2B
ENSG00000181649	PHLDA2
ENSG00000181817	LSM10
ENSG00000181924	COA4
ENSG00000182093	WRB
ENSG00000182195	LDOC1
ENSG00000182518	FAM104B
ENSG00000182742	HOXB4
ENSG00000182973	CNOT10
ENSG00000183077	AFMID
ENSG00000183087	GAS6
ENSG00000183155	RABIF
ENSG00000183527	PSMG1
ENSG00000183665	TRMT12
ENSG00000183770	FOXL2
ENSG00000184076	UQCR10
ENSG00000184209	SNRNP35
ENSG00000184500	PROS1
ENSG00000184752	NDUFA12
ENSG00000184785	SMIM10
ENSG00000184786	TCTE3
ENSG00000184967	NOC4L
ENSG00000185222	TCEAL9
ENSG00000185236	RAB11B
ENSG00000185338	SOCS1
ENSG00000185347	C14orf80
ENSG00000185475	TMEM179B
ENSG00000185551	NR2F2
ENSG00000185627	PSMD13
ENSG00000185651	UBE2L3
ENSG00000185808	PIGP
ENSG00000185842	DNAH14
ENSG00000185883	ATP6V0C
ENSG00000185904	LINC00839
ENSG00000186132	C2orf76
ENSG00000186654	PRR5
ENSG00000186834	HEXIM1
ENSG00000187017	ESPN
ENSG00000187109	NAP1L1
ENSG00000187266	EPOR
ENSG00000187601	MAGEH1
ENSG00000187699	C2orf88
ENSG00000187713	TMEM203
ENSG00000188010	MORN2
ENSG00000188229	TUBB4B
ENSG00000188343	FAM92A
ENSG00000188483	IER5L
ENSG00000188486	H2AFX
ENSG00000188846	RPL14
ENSG00000196072	BLOC1S2
ENSG00000196151	WDSUB1
ENSG00000196544	BORCS6
ENSG00000196591	HDAC2
ENSG00000196787	HIST1H2AG
ENSG00000197265	GTF2E2
ENSG00000197498	RPF2
ENSG00000197766	CFD
ENSG00000197905	TEAD4
ENSG00000198034	RPS4X
ENSG00000198168	SVIP
ENSG00000198171	DDRGK1
ENSG00000198189	HSD17B11
ENSG00000198242	RPL23A
ENSG00000198336	MYL4
ENSG00000198478	SH3BGRL2
ENSG00000198498	TMA16
ENSG00000198612	COPS8
ENSG00000198668	CALM1
ENSG00000198681	MAGEA1
ENSG00000198695	MT-ND6
ENSG00000198763	MT-ND2
ENSG00000198786	MT-ND5
ENSG00000198795	ZNF521
ENSG00000198840	MT-ND3
ENSG00000198888	MT-ND1
ENSG00000198931	APRT
ENSG00000198954	KIF1BP
ENSG00000203950	RTL8A
ENSG00000204220	PFDN6
ENSG00000204227	RING1
ENSG00000204387	C6orf48
ENSG00000204435	CSNK2B
ENSG00000204673	AKT1S1
ENSG00000204710	SPDYC
ENSG00000204822	MRPL53
ENSG00000205581	HMGN1
ENSG00000205642	VCX3B
ENSG00000205981	DNAJC19
ENSG00000206140	TMEM191C
ENSG00000206418	RAB12
ENSG00000211459	MT-RNR1
ENSG00000211751	AC245427.1
ENSG00000212864	RNF208
ENSG00000213015	ZNF580
ENSG00000213445	SIPA1
ENSG00000213626	LBH
ENSG00000213654	GPSM3
ENSG00000214063	TSPAN4
ENSG00000218537	MIF-AS1
ENSG00000219200	RNASEK
ENSG00000223496	EXOSC6
ENSG00000223812	AC073365.1
ENSG00000224578	HNRNPA1P48
ENSG00000224877	NDUFAF8
ENSG00000229833	PET100
ENSG00000230989	HSBP1
ENSG00000231205	ZNF826P
ENSG00000232442	MHENCR
ENSG00000233461	AL445524.1
ENSG00000233593	AL590094.1
ENSG00000233927	RPS28
ENSG00000234327	AC012146.1
ENSG00000234797	RPS3AP6
ENSG00000234851	RPL23AP42
ENSG00000235169	SMIM1
ENSG00000235173	HGH1
ENSG00000236081	ELFN1-AS1
ENSG00000236279	CLEC2L
ENSG00000237424	FOXD2-AS1
ENSG00000238045	AC009133.1
ENSG00000240342	AC026366.1
ENSG00000241127	YAE1D1
ENSG00000241956	AC109466.1
ENSG00000242125	SNHG3
ENSG00000242616	GNG10
ENSG00000243317	C7orf73
ENSG00000243678	NME2
ENSG00000246067	RAB30-AS1
ENSG00000248527	MTATP6P1
ENSG00000248538	AC022784.1
ENSG00000249859	PVT1
ENSG00000250361	GYPB
ENSG00000250400	LINC00977
ENSG00000250479	CHCHD10
ENSG00000250501	AC093766.1
ENSG00000251138	AC090502.1
ENSG00000253716	MINCR
ENSG00000254999	BRK1
ENSG00000256537	SMIM10L1
ENSG00000257364	VENTXP3
ENSG00000257702	LBX2-AS1
ENSG00000257704	INAFM1
ENSG00000259865	AL390728.6
ENSG00000259877	AC009113.1
ENSG00000260000	AL133338.1
ENSG00000260257	AL035071.1
ENSG00000260629	BGLT3
ENSG00000260708	AL118516.1
ENSG00000260725	AC005307.1
ENSG00000260924	LINC01311
ENSG00000261221	ZNF865
ENSG00000261455	LINC01003
ENSG00000262904	TMPOP2
ENSG00000266340	AC138207.7
ENSG00000266472	MRPS21
ENSG00000266602	AC008109.1
ENSG00000266964	FXYD1
ENSG00000268173	AC007192.1
ENSG00000268439	EMG1
ENSG00000269293	ZSCAN16-AS1
ENSG00000269473	AC012313.8
ENSG00000270195	AC016773.1
ENSG00000270882	HIST2H4A
ENSG00000271576	AL359504.2
ENSG00000271736	AL138900.3
ENSG00000272221	AL645933.2
ENSG00000272455	AL391244.3
ENSG00000272667	AC012306.2
ENSG00000272821	U62317.3
ENSG00000273604	EPOP
ENSG00000273619	AL121832.2
ENSG00000273802	HIST1H2BG
ENSG00000274605	AL355338.1
ENSG00000276023	DUSP14
ENSG00000276045	ORAI1
ENSG00000276728	AC142472.1
ENSG00000276966	HIST1H4E
ENSG00000278615	C11orf98
ENSG00000278845	MRPL45
ENSG00000280511	AL591030.1
ENSG00000282988	HIST1H3D
ENSG00000284703	AL805961.2

## Sheet: DE-Up_WT_unique_vs_2KR
Supplementary Table 2. List of significantly differencially regulated genes
D) This table consists of list of differentially upregulated genes (n=519, corresponding to right pie chart on Fig. 1B) unique to RNA-Seq samples rescued by WT-MYB compared to rescue by 2KR-MYB
gene_id	gene_short_name
ENSG00000001084	GCLC
ENSG00000003096	KLHL13
ENSG00000004897	CDC27
ENSG00000005175	RPAP3
ENSG00000006007	GDE1
ENSG00000006634	DBF4
ENSG00000008517	IL32
ENSG00000009844	VTA1
ENSG00000010818	HIVEP2
ENSG00000012660	ELOVL5
ENSG00000013297	CLDN11
ENSG00000023287	RB1CC1
ENSG00000023516	AKAP11
ENSG00000025800	KPNA6
ENSG00000027075	PRKCH
ENSG00000028137	TNFRSF1B
ENSG00000029153	ARNTL2
ENSG00000033867	SLC4A7
ENSG00000035681	NSMAF
ENSG00000038945	MSR1
ENSG00000048052	HDAC9
ENSG00000048392	RRM2B
ENSG00000048991	R3HDM1
ENSG00000055118	KCNH2
ENSG00000056736	IL17RB
ENSG00000057019	DCBLD2
ENSG00000060566	CREB3L3
ENSG00000064012	CASP8
ENSG00000067167	TRAM1
ENSG00000067177	PHKA1
ENSG00000067182	TNFRSF1A
ENSG00000067248	DHX29
ENSG00000067900	ROCK1
ENSG00000068366	ACSL4
ENSG00000069869	NEDD4
ENSG00000070269	TMEM260
ENSG00000071054	MAP4K4
ENSG00000071794	HLTF
ENSG00000072274	TFRC
ENSG00000072571	HMMR
ENSG00000072657	TRHDE
ENSG00000073792	IGF2BP2
ENSG00000073849	ST6GAL1
ENSG00000075340	ADD2
ENSG00000075884	ARHGAP15
ENSG00000077232	DNAJC10
ENSG00000077238	IL4R
ENSG00000079335	CDC14A
ENSG00000080503	SMARCA2
ENSG00000080802	CNOT4
ENSG00000080845	DLGAP4
ENSG00000082516	GEMIN5
ENSG00000082641	NFE2L1
ENSG00000083642	PDS5B
ENSG00000084070	SMAP2
ENSG00000084733	RAB10
ENSG00000085365	SCAMP1
ENSG00000085832	EPS15
ENSG00000086061	DNAJA1
ENSG00000086062	B4GALT1
ENSG00000088930	XRN2
ENSG00000089048	ESF1
ENSG00000090054	SPTLC1
ENSG00000090060	PAPOLA
ENSG00000090621	PABPC4
ENSG00000090686	USP48
ENSG00000091009	RBM27
ENSG00000091127	PUS7
ENSG00000091129	NRCAM
ENSG00000091317	CMTM6
ENSG00000095787	WAC
ENSG00000096070	BRPF3
ENSG00000096746	HNRNPH3
ENSG00000099260	PALMD
ENSG00000099954	CECR2
ENSG00000100285	NEFH
ENSG00000100941	PNN
ENSG00000101079	NDRG3
ENSG00000101337	TM9SF4
ENSG00000101846	STS
ENSG00000101935	AMMECR1
ENSG00000102048	ASB9
ENSG00000102804	TSC22D1
ENSG00000103194	USP10
ENSG00000103540	CCP110
ENSG00000104219	ZDHHC2
ENSG00000104321	TRPA1
ENSG00000104331	IMPAD1
ENSG00000104728	ARHGEF10
ENSG00000104884	ERCC2
ENSG00000104888	SLC17A7
ENSG00000105146	AURKC
ENSG00000105186	ANKRD27
ENSG00000105221	AKT2
ENSG00000105750	ZNF85
ENSG00000105835	NAMPT
ENSG00000106066	CPVL
ENSG00000106069	CHN2
ENSG00000106144	CASP2
ENSG00000107581	EIF3A
ENSG00000107679	PLEKHA1
ENSG00000107807	TLX1
ENSG00000108091	CCDC6
ENSG00000109084	TMEM97
ENSG00000109458	GAB1
ENSG00000109787	KLF3
ENSG00000110422	HIPK3
ENSG00000110876	SELPLG
ENSG00000111011	RSRC2
ENSG00000111300	NAA25
ENSG00000111321	LTBR
ENSG00000111676	ATN1
ENSG00000111961	SASH1
ENSG00000112218	GPR63
ENSG00000112290	WASF1
ENSG00000112773	FAM46A
ENSG00000112851	ERBIN
ENSG00000113391	FAM172A
ENSG00000113504	SLC12A7
ENSG00000114354	TFG
ENSG00000115183	TANC1
ENSG00000115232	ITGA4
ENSG00000115421	PAPOLG
ENSG00000115966	ATF2
ENSG00000116711	PLA2G4A
ENSG00000116731	PRDM2
ENSG00000116984	MTR
ENSG00000117222	RBBP5
ENSG00000117226	GBP3
ENSG00000117597	DIEXF
ENSG00000117650	NEK2
ENSG00000118482	PHF3
ENSG00000118496	FBXO30
ENSG00000118965	WDR35
ENSG00000119401	TRIM32
ENSG00000119714	GPR68
ENSG00000120685	PROSER1
ENSG00000120800	UTP20
ENSG00000121058	COIL
ENSG00000121210	TMEM131L
ENSG00000121481	RNF2
ENSG00000121644	DESI2
ENSG00000122515	ZMIZ2
ENSG00000122692	SMU1
ENSG00000122779	TRIM24
ENSG00000122970	IFT81
ENSG00000123104	ITPR2
ENSG00000123200	ZC3H13
ENSG00000124019	FAM124B
ENSG00000124216	SNAI1
ENSG00000124383	MPHOSPH10
ENSG00000124749	COL21A1
ENSG00000124795	DEK
ENSG00000124882	EREG
ENSG00000126561	STAT5A
ENSG00000126653	NSRP1
ENSG00000127311	HELB
ENSG00000127314	RAP1B
ENSG00000127334	DYRK2
ENSG00000127947	PTPN12
ENSG00000127955	GNAI1
ENSG00000128284	APOL3
ENSG00000128342	LIF
ENSG00000128513	POT1
ENSG00000129244	ATP1B2
ENSG00000129951	PLPPR3
ENSG00000130294	KIF1A
ENSG00000130699	TAF4
ENSG00000130844	ZNF331
ENSG00000131016	AKAP12
ENSG00000131725	WDR44
ENSG00000131732	ZCCHC9
ENSG00000131746	TNS4
ENSG00000131773	KHDRBS3
ENSG00000132182	NUP210
ENSG00000132294	EFR3A
ENSG00000132356	PRKAA1
ENSG00000132388	UBE2G1
ENSG00000133026	MYH10
ENSG00000133059	DSTYK
ENSG00000133065	SLC41A1
ENSG00000133138	TBC1D8B
ENSG00000133739	LRRCC1
ENSG00000133818	RRAS2
ENSG00000133863	TEX15
ENSG00000134186	PRPF38B
ENSG00000134463	ECHDC3
ENSG00000134508	CABLES1
ENSG00000134802	SLC43A3
ENSG00000134871	COL4A2
ENSG00000134970	TMED7
ENSG00000134986	NREP
ENSG00000134987	WDR36
ENSG00000135052	GOLM1
ENSG00000135074	ADAM19
ENSG00000135111	TBX3
ENSG00000135363	LMO2
ENSG00000135636	DYSF
ENSG00000135899	SP110
ENSG00000135932	CAB39
ENSG00000135999	EPC2
ENSG00000136051	WASHC4
ENSG00000136111	TBC1D4
ENSG00000136153	LMO7
ENSG00000136478	TEX2
ENSG00000136536	2023-03-07
ENSG00000136682	CBWD2
ENSG00000136738	STAM
ENSG00000136891	TEX10
ENSG00000136997	MYC
ENSG00000137075	RNF38
ENSG00000137337	MDC1
ENSG00000137648	TMPRSS4
ENSG00000137752	CASP1
ENSG00000137760	ALKBH8
ENSG00000137968	SLC44A5
ENSG00000138035	PNPT1
ENSG00000138078	PREPL
ENSG00000138182	KIF20B
ENSG00000138650	PCDH10
ENSG00000138814	PPP3CA
ENSG00000139324	TMTC3
ENSG00000139508	SLC46A3
ENSG00000139687	RB1
ENSG00000139826	ABHD13
ENSG00000141232	TOB1
ENSG00000141568	FOXK2
ENSG00000142871	CYR61
ENSG00000143333	RGS16
ENSG00000143376	SNX27
ENSG00000143498	TAF1A
ENSG00000143514	TP53BP2
ENSG00000143569	UBAP2L
ENSG00000143751	SDE2
ENSG00000143756	FBXO28
ENSG00000143878	RHOB
ENSG00000144228	SPOPL
ENSG00000144306	SCRN3
ENSG00000144580	CNOT9
ENSG00000144647	POMGNT2
ENSG00000144711	IQSEC1
ENSG00000145242	EPHA5
ENSG00000145246	ATP10D
ENSG00000145248	SLC10A4
ENSG00000145526	CDH18
ENSG00000145604	SKP2
ENSG00000146281	PM20D2
ENSG00000146842	TMEM209
ENSG00000147065	MSN
ENSG00000147180	ZNF711
ENSG00000147316	MCPH1
ENSG00000147471	PLPBP
ENSG00000147509	RGS20
ENSG00000147642	SYBU
ENSG00000147874	HAUS6
ENSG00000147905	ZCCHC7
ENSG00000148110	MFSD14B
ENSG00000148154	UGCG
ENSG00000148468	FAM171A1
ENSG00000148481	MINDY3
ENSG00000149231	CCDC82
ENSG00000150093	ITGB1
ENSG00000150712	MTMR12
ENSG00000151176	PLBD2
ENSG00000151229	SLC2A13
ENSG00000151461	UPF2
ENSG00000151689	INPP1
ENSG00000151834	GABRA2
ENSG00000151917	BEND6
ENSG00000152193	RNF219
ENSG00000152270	PDE3B
ENSG00000152518	ZFP36L2
ENSG00000152520	PAN3
ENSG00000152558	TMEM123
ENSG00000152661	GJA1
ENSG00000153767	GTF2E1
ENSG00000153815	CMIP
ENSG00000153914	SREK1
ENSG00000153922	CHD1
ENSG00000154646	TMPRSS15
ENSG00000154845	PPP4R1
ENSG00000154930	ACSS1
ENSG00000154945	ANKRD40
ENSG00000155008	APOOL
ENSG00000155158	TTC39B
ENSG00000155313	USP25
ENSG00000156011	PSD3
ENSG00000156030	ELMSAN1
ENSG00000156052	GNAQ
ENSG00000157613	CREB3L1
ENSG00000158092	NCK1
ENSG00000158186	MRAS
ENSG00000158292	GPR153
ENSG00000158470	B4GALT5
ENSG00000158480	SPATA2
ENSG00000158711	ELK4
ENSG00000159176	CSRP1
ENSG00000159216	RUNX1
ENSG00000160185	UBASH3A
ENSG00000160654	CD3G
ENSG00000161405	IKZF3
ENSG00000162104	ADCY9
ENSG00000162601	MYSM1
ENSG00000162613	FUBP1
ENSG00000162885	B3GALNT2
ENSG00000162980	ARL5A
ENSG00000163029	SMC6
ENSG00000163104	SMARCAD1
ENSG00000163138	PACRGL
ENSG00000163285	GABRG1
ENSG00000163510	CWC22
ENSG00000163558	PRKCI
ENSG00000163638	ADAMTS9
ENSG00000163681	SLMAP
ENSG00000163785	RYK
ENSG00000163818	LZTFL1
ENSG00000163904	SENP2
ENSG00000164056	SPRY1
ENSG00000164114	MAP9
ENSG00000164221	CCDC112
ENSG00000164252	AGGF1
ENSG00000164256	PRDM9
ENSG00000164323	CFAP97
ENSG00000164796	CSMD3
ENSG00000164823	OSGIN2
ENSG00000165097	KDM1B
ENSG00000165238	WNK2
ENSG00000165240	ATP7A
ENSG00000165288	BRWD3
ENSG00000165417	GTF2A1
ENSG00000165480	SKA3
ENSG00000165733	BMS1
ENSG00000166340	TPP1
ENSG00000166394	CYB5R2
ENSG00000166503	HDGFL3
ENSG00000166831	RBPMS2
ENSG00000167232	ZNF91
ENSG00000167363	FN3K
ENSG00000167491	GATAD2A
ENSG00000167600	CYP2S1
ENSG00000168116	KIAA1586
ENSG00000168310	IRF2
ENSG00000168488	ATXN2L
ENSG00000168566	SNRNP48
ENSG00000168785	TSPAN5
ENSG00000169247	SH3TC2
ENSG00000169379	ARL13B
ENSG00000169435	RASSF6
ENSG00000169439	SDC2
ENSG00000169679	BUB1
ENSG00000169860	P2RY1
ENSG00000170248	PDCD6IP
ENSG00000170381	SEMA3E
ENSG00000170522	ELOVL6
ENSG00000170647	TMEM133
ENSG00000170946	DNAJC24
ENSG00000171208	NETO2
ENSG00000171681	ATF7IP
ENSG00000171867	PRNP
ENSG00000172175	MALT1
ENSG00000172469	MANEA
ENSG00000172901	LVRN
ENSG00000172954	LCLAT1
ENSG00000172967	XKR3
ENSG00000173039	RELA
ENSG00000173041	ZNF680
ENSG00000173120	KDM2A
ENSG00000173157	ADAMTS20
ENSG00000173473	SMARCC1
ENSG00000173821	RNF213
ENSG00000173890	GPR160
ENSG00000173905	GOLIM4
ENSG00000173930	SLCO4C1
ENSG00000174405	LIG4
ENSG00000174749	C4orf32
ENSG00000175048	ZDHHC14
ENSG00000175084	DES
ENSG00000175164	ABO
ENSG00000175445	LPL
ENSG00000175592	FOSL1
ENSG00000175600	SUGCT
ENSG00000176208	ATAD5
ENSG00000176853	FAM91A1
ENSG00000177409	SAMD9L
ENSG00000177426	TGIF1
ENSG00000177485	ZBTB33
ENSG00000177565	TBL1XR1
ENSG00000178695	KCTD12
ENSG00000179588	ZFPM1
ENSG00000179941	BBS10
ENSG00000180370	PAK2
ENSG00000181222	POLR2A
ENSG00000181626	ANKRD62
ENSG00000181894	ZNF329
ENSG00000182141	ZNF708
ENSG00000182400	TRAPPC6B
ENSG00000182827	ACBD3
ENSG00000183814	LIN9
ENSG00000184371	CSF1
ENSG00000184575	XPOT
ENSG00000184584	TMEM173
ENSG00000184838	PRR16
ENSG00000184939	ZFP90
ENSG00000185775	SPATA31A6
ENSG00000186152	LILRP1
ENSG00000186439	TRDN
ENSG00000186472	PCLO
ENSG00000186767	SPIN4
ENSG00000187325	TAF9B
ENSG00000187554	TLR5
ENSG00000187800	PEAR1
ENSG00000187801	ZFP69B
ENSG00000188171	ZNF626
ENSG00000188452	CERKL
ENSG00000188738	FSIP2
ENSG00000188906	LRRK2
ENSG00000189023	MAGEB16
ENSG00000189042	ZNF567
ENSG00000189164	ZNF527
ENSG00000189221	MAOA
ENSG00000189337	KAZN
ENSG00000196081	ZNF724
ENSG00000196177	ACADSB
ENSG00000196352	CD55
ENSG00000196418	ZNF124
ENSG00000196793	ZNF239
ENSG00000197008	ZNF138
ENSG00000197121	PGAP1
ENSG00000197134	ZNF257
ENSG00000197372	ZNF675
ENSG00000197415	VEPH1
ENSG00000198039	ZNF273
ENSG00000198087	CD2AP
ENSG00000198301	SDAD1
ENSG00000198346	ZNF813
ENSG00000198393	ZNF26
ENSG00000198440	ZNF583
ENSG00000198542	ITGBL1
ENSG00000198728	LDB1
ENSG00000198815	FOXJ3
ENSG00000198879	SFMBT2
ENSG00000204104	TRAF3IP1
ENSG00000204149	AGAP6
ENSG00000204267	TAP2
ENSG00000204397	CARD16
ENSG00000204619	PPP1R11
ENSG00000204792	LINC01291
ENSG00000205085	FAM71F2
ENSG00000205293	LINC01602
ENSG00000205339	IPO7
ENSG00000205578	POM121B
ENSG00000205592	MUC19
ENSG00000205628	LINC01446
ENSG00000206530	CFAP44
ENSG00000211772	TRBC2
ENSG00000211891	IGHE
ENSG00000213799	ZNF845
ENSG00000214049	UCA1
ENSG00000214050	FBXO16
ENSG00000215146	BX322639.1
ENSG00000216775	AL109918.1
ENSG00000224652	LINC00885
ENSG00000225264	ZNRF2P2
ENSG00000225546	LINC02476
ENSG00000226121	AC009487.2
ENSG00000230227	SIAH1P1
ENSG00000232594	AC103563.4
ENSG00000233215	LINC01687
ENSG00000233342	AL391361.3
ENSG00000233396	LINC01719
ENSG00000234350	AC007405.1
ENSG00000234352	AC009264.1
ENSG00000234384	LINC01049
ENSG00000234545	FAM133B
ENSG00000235172	LINC01366
ENSG00000235454	HAUS6P3
ENSG00000240108	NCOR1P1
ENSG00000240225	ZNF542P
ENSG00000240975	AC021723.1
ENSG00000241149	AC115220.1
ENSG00000241158	ADAMTS9-AS1
ENSG00000243716	NPIPB5
ENSG00000244026	FAM86DP
ENSG00000248333	CDK11B
ENSG00000249174	AC106744.1
ENSG00000249395	CASC9
ENSG00000249614	LINC02503
ENSG00000249731	AC126768.3
ENSG00000250337	LINC01021
ENSG00000250846	EPHA5-AS1
ENSG00000253738	OTUD6B-AS1
ENSG00000254004	ZNF260
ENSG00000254206	NPIPB11
ENSG00000254535	PABPC4L
ENSG00000254539	AC239804.1
ENSG00000256128	LINC00944
ENSG00000256771	ZNF253
ENSG00000259129	LINC00648
ENSG00000259848	AC097374.1
ENSG00000260742	AC009962.1
ENSG00000260810	AL135818.2
ENSG00000261098	AP000766.1
ENSG00000261609	GAN
ENSG00000267041	ZNF850
ENSG00000267152	AC093227.1
ENSG00000268205	AC005261.2
ENSG00000271383	NBPF19
ENSG00000271503	CCL5
ENSG00000275832	ARHGAP23
ENSG00000278704	BX004987.1
ENSG00000279377	AC003973.3
ENSG00000279417	AC019322.4
ENSG00000279669	AC079801.1
ENSG00000279912	AC068448.1
ENSG00000280099	AL603750.1
ENSG00000280173	AC104447.1
ENSG00000280385	AP000648.3
ENSG00000281566	AL157778.1
ENSG00000283047	CU459211.1

## Sheet: DE-Down_WT_unique_vs_2KR
Supplementary Table 2. List of significantly differencially regulated genes
E) This table consists of list of differentially downregulated genes (n=428, corresponding to right pie chart on Fig. 1B) unique to RNA-Seq samples rescued by WT-MYB compared to rescue by 2KR-MYB
gene_id	gene_short_name
ENSG00000002586	CD99
ENSG00000004059	ARF5
ENSG00000005022	SLC25A5
ENSG00000005238	FAM214B
ENSG00000005448	WDR54
ENSG00000006468	ETV1
ENSG00000007372	PAX6
ENSG00000007968	E2F2
ENSG00000010256	UQCRC1
ENSG00000010278	CD9
ENSG00000011332	DPF1
ENSG00000011422	PLAUR
ENSG00000012171	SEMA3B
ENSG00000013306	SLC25A39
ENSG00000013810	TACC3
ENSG00000014641	MDH1
ENSG00000015285	WAS
ENSG00000017427	IGF1
ENSG00000029993	HMGB3
ENSG00000030582	GRN
ENSG00000033100	CHPF2
ENSG00000033122	LRRC7
ENSG00000034053	APBA2
ENSG00000034510	TMSB10
ENSG00000046774	MAGEC2
ENSG00000047249	ATP6V1H
ENSG00000051180	RAD51
ENSG00000055163	CYFIP2
ENSG00000062524	LTK
ENSG00000066032	CTNNA2
ENSG00000066336	SPI1
ENSG00000066379	ZNRD1
ENSG00000067829	IDH3G
ENSG00000068137	PLEKHH3
ENSG00000071082	RPL31
ENSG00000071553	ATP6AP1
ENSG00000071889	FAM3A
ENSG00000071909	MYO3B
ENSG00000072694	FCGR2B
ENSG00000072840	EVC
ENSG00000073008	PVR
ENSG00000073169	SELENOO
ENSG00000073737	DHRS9
ENSG00000074842	MYDGF
ENSG00000075131	TIPIN
ENSG00000077327	SPAG6
ENSG00000081237	PTPRC
ENSG00000085662	AKR1B1
ENSG00000086666	ZFAND6
ENSG00000087253	LPCAT2
ENSG00000088280	ASAP3
ENSG00000088356	PDRG1
ENSG00000089157	RPLP0
ENSG00000089472	HEPH
ENSG00000089820	ARHGAP4
ENSG00000090266	NDUFB2
ENSG00000090539	CHRD
ENSG00000090661	CERS4
ENSG00000091947	TMEM101
ENSG00000092841	MYL6
ENSG00000095383	TBC1D2
ENSG00000097021	ACOT7
ENSG00000099622	CIRBP
ENSG00000099849	RASSF7
ENSG00000100116	GCAT
ENSG00000100316	RPL3
ENSG00000100372	SLC25A17
ENSG00000100983	GSS
ENSG00000101951	PAGE4
ENSG00000102030	NAA10
ENSG00000102032	RENBP
ENSG00000102181	CD99L2
ENSG00000102316	MAGED2
ENSG00000102575	ACP5
ENSG00000102879	CORO1A
ENSG00000102891	MT4
ENSG00000102996	MMP15
ENSG00000103187	COTL1
ENSG00000103227	LMF1
ENSG00000103502	CDIPT
ENSG00000103653	CSK
ENSG00000103769	RAB11A
ENSG00000103852	TTC23
ENSG00000103855	CD276
ENSG00000103876	FAH
ENSG00000104142	VPS18
ENSG00000104327	CALB1
ENSG00000104368	PLAT
ENSG00000104870	FCGRT
ENSG00000104899	AMH
ENSG00000104907	TRMT1
ENSG00000105011	ASF1B
ENSG00000105383	CD33
ENSG00000105472	CLEC11A
ENSG00000105699	LSR
ENSG00000105755	ETHE1
ENSG00000106588	PSMA2
ENSG00000106603	COA1
ENSG00000106665	CLIP2
ENSG00000106803	SEC61B
ENSG00000107872	FBXL15
ENSG00000107874	CUEDC2
ENSG00000108298	RPL19
ENSG00000109339	MAPK10
ENSG00000109475	RPL34
ENSG00000110811	P3H3
ENSG00000111843	TMEM14C
ENSG00000111863	ADTRP
ENSG00000112561	TFEB
ENSG00000113811	SELENOK
ENSG00000114378	HYAL1
ENSG00000115073	ACTR1B
ENSG00000115234	SNX17
ENSG00000116209	TMEM59
ENSG00000116670	MAD2L2
ENSG00000116857	TMEM9
ENSG00000117419	ERI3
ENSG00000118508	RAB32
ENSG00000119333	WDR34
ENSG00000119655	NPC2
ENSG00000121388	AL139327.1
ENSG00000121895	TMEM156
ENSG00000122359	ANXA11
ENSG00000122378	FAM213A
ENSG00000122971	ACADS
ENSG00000123136	DDX39A
ENSG00000123143	PKN1
ENSG00000123689	G0S2
ENSG00000123989	CHPF
ENSG00000124006	OBSL1
ENSG00000124140	SLC12A5
ENSG00000124614	RPS10
ENSG00000125534	PPDPF
ENSG00000125657	TNFSF9
ENSG00000125877	ITPA
ENSG00000126890	CTAG2
ENSG00000126903	SLC10A3
ENSG00000127952	STYXL1
ENSG00000128228	SDF2L1
ENSG00000128564	VGF
ENSG00000128683	GAD1
ENSG00000128872	TMOD2
ENSG00000128918	ALDH1A2
ENSG00000129355	CDKN2D
ENSG00000130193	THEM6
ENSG00000130303	BST2
ENSG00000130772	MED18
ENSG00000130958	SLC35D2
ENSG00000131469	RPL27
ENSG00000131475	VPS25
ENSG00000131871	SELENOS
ENSG00000132432	SEC61G
ENSG00000132688	NES
ENSG00000133612	AGAP3
ENSG00000133983	COX16
ENSG00000134419	RPS15A
ENSG00000134532	SOX5
ENSG00000134597	RBMX2
ENSG00000135046	ANXA1
ENSG00000135298	ADGRB3
ENSG00000135404	CD63
ENSG00000135409	AMHR2
ENSG00000135446	CDK4
ENSG00000135525	MAP7
ENSG00000136371	MTHFS
ENSG00000136717	BIN1
ENSG00000137100	DCTN3
ENSG00000137133	HINT2
ENSG00000137310	TCF19
ENSG00000137806	NDUFAF1
ENSG00000137825	ITPKA
ENSG00000137876	RSL24D1
ENSG00000138030	KHK
ENSG00000138107	ACTR1A
ENSG00000138166	DUSP5
ENSG00000138623	SEMA7A
ENSG00000138796	HADH
ENSG00000138835	RGS3
ENSG00000139410	SDSL
ENSG00000139832	RAB20
ENSG00000140263	SORD
ENSG00000140284	SLC27A2
ENSG00000140365	COMMD4
ENSG00000140374	ETFA
ENSG00000140395	WDR61
ENSG00000140459	CYP11A1
ENSG00000140474	ULK3
ENSG00000140553	UNC45A
ENSG00000140848	CPNE2
ENSG00000141255	SPATA22
ENSG00000141338	ABCA8
ENSG00000142089	IFITM3
ENSG00000142327	RNPEPL1
ENSG00000142444	TIMM29
ENSG00000142937	RPS8
ENSG00000143198	MGST3
ENSG00000143590	EFNA3
ENSG00000144591	GMPPA
ENSG00000144746	ARL6IP5
ENSG00000144908	ALDH1L1
ENSG00000146232	NFKBIE
ENSG00000146386	ABRACL
ENSG00000146540	C7orf50
ENSG00000147383	NSDHL
ENSG00000147403	RPL10
ENSG00000148303	RPL7A
ENSG00000148950	IMMP1L
ENSG00000149499	EML3
ENSG00000149809	TM7SF2
ENSG00000150433	TMEM218
ENSG00000151692	RNF144A
ENSG00000151726	ACSL1
ENSG00000153071	DAB2
ENSG00000156219	ART3
ENSG00000157456	CCNB2
ENSG00000159348	CYB5R1
ENSG00000159556	ISL2
ENSG00000159692	CTBP1
ENSG00000160211	G6PD
ENSG00000160325	CACFD1
ENSG00000160948	VPS28
ENSG00000162076	FLYWCH2
ENSG00000162738	VANGL2
ENSG00000162981	FAM84A
ENSG00000163131	CTSS
ENSG00000163220	S100A9
ENSG00000163697	APBB2
ENSG00000163832	ELP6
ENSG00000164050	PLXNB1
ENSG00000164236	ANKRD33B
ENSG00000164978	NUDT2
ENSG00000165283	STOML2
ENSG00000165948	IFI27L1
ENSG00000166133	RPUSD2
ENSG00000166145	SPINT1
ENSG00000166206	GABRB3
ENSG00000166289	PLEKHF1
ENSG00000166313	APBB1
ENSG00000166557	TMED3
ENSG00000166710	B2M
ENSG00000166794	PPIB
ENSG00000166924	NYAP1
ENSG00000166946	CCNDBP1
ENSG00000166963	MAP1A
ENSG00000167107	ACSF2
ENSG00000167196	FBXO22
ENSG00000167315	ACAA2
ENSG00000167393	PPP2R3B
ENSG00000167515	TRAPPC2L
ENSG00000167645	YIF1B
ENSG00000167779	IGFBP6
ENSG00000167792	NDUFV1
ENSG00000167967	E4F1
ENSG00000168002	POLR2G
ENSG00000168497	CAVIN2
ENSG00000168701	TMEM208
ENSG00000168806	LCMT2
ENSG00000168894	RNF181
ENSG00000168899	VAMP5
ENSG00000168904	LRRC28
ENSG00000168916	ZNF608
ENSG00000169105	CHST14
ENSG00000169242	EFNA1
ENSG00000169427	KCNK9
ENSG00000169715	MT1E
ENSG00000169718	DUS1L
ENSG00000169919	GUSB
ENSG00000169992	NLGN2
ENSG00000170379	TCAF2
ENSG00000170421	KRT8
ENSG00000171130	ATP6V0E2
ENSG00000171224	C10orf35
ENSG00000171433	GLOD5
ENSG00000171763	SPATA5L1
ENSG00000171777	RASGRP4
ENSG00000171858	RPS21
ENSG00000171860	C3AR1
ENSG00000171960	PPIH
ENSG00000172172	MRPL13
ENSG00000172216	CEBPB
ENSG00000172663	TMEM134
ENSG00000172889	EGFL7
ENSG00000174365	SNHG11
ENSG00000174915	PTDSS2
ENSG00000175040	CHST2
ENSG00000175634	RPS6KB2
ENSG00000176170	SPHK1
ENSG00000176340	COX8A
ENSG00000176716	OR10AB1P
ENSG00000177854	TMEM187
ENSG00000177954	RPS27
ENSG00000178107	AL161668.1
ENSG00000178449	COX14
ENSG00000178761	FAM219B
ENSG00000178980	SELENOW
ENSG00000179085	DPM3
ENSG00000180340	FZD2
ENSG00000180596	HIST1H2BC
ENSG00000181035	SLC25A42
ENSG00000182054	IDH2
ENSG00000182165	TP53TG1
ENSG00000182196	ARL6IP4
ENSG00000182362	YBEY
ENSG00000182636	NDN
ENSG00000182718	ANXA2
ENSG00000182912	TSPEAR-AS2
ENSG00000183060	LYSMD4
ENSG00000183741	CBX6
ENSG00000183742	MACC1
ENSG00000184056	VPS33B
ENSG00000184281	TSSC4
ENSG00000184343	SRPK3
ENSG00000184363	PKP3
ENSG00000184831	APOO
ENSG00000184840	TMED9
ENSG00000184990	SIVA1
ENSG00000185115	NSMCE3
ENSG00000185133	INPP5J
ENSG00000185215	TNFAIP2
ENSG00000185432	METTL7A
ENSG00000185885	IFITM1
ENSG00000186197	EDARADD
ENSG00000186468	RPS23
ENSG00000187608	ISG15
ENSG00000187778	MCRS1
ENSG00000187796	CARD9
ENSG00000187954	CYHR1
ENSG00000188266	HYKK
ENSG00000188643	S100A16
ENSG00000189064	GAGE2A
ENSG00000189120	SP6
ENSG00000189171	S100A13
ENSG00000196139	AKR1C3
ENSG00000196154	S100A4
ENSG00000196205	EEF1A1P5
ENSG00000196372	ASB13
ENSG00000196531	NACA
ENSG00000196549	MME
ENSG00000197019	SERTAD1
ENSG00000197021	CXorf40B
ENSG00000197172	MAGEA6
ENSG00000197410	DCHS2
ENSG00000197747	S100A10
ENSG00000197872	FAM49A
ENSG00000197956	S100A6
ENSG00000198019	FCGR1B
ENSG00000198033	TUBA3C
ENSG00000198054	DSCR8
ENSG00000198574	SH2D1B
ENSG00000198755	RPL10A
ENSG00000198816	ZNF358
ENSG00000198937	CCDC167
ENSG00000202198	7SK
ENSG00000203875	SNHG5
ENSG00000203879	GDI1
ENSG00000204291	COL15A1
ENSG00000204386	NEU1
ENSG00000204439	C6orf47
ENSG00000204482	LST1
ENSG00000204520	MICA
ENSG00000204859	ZBTB48
ENSG00000205542	TMSB4X
ENSG00000205643	CDPF1
ENSG00000213401	MAGEA12
ENSG00000213614	HEXA
ENSG00000213741	RPS29
ENSG00000217275	AL031777.1
ENSG00000221867	MAGEA3
ENSG00000222041	CYTOR
ENSG00000223572	CKMT1A
ENSG00000224141	MIR548XHG
ENSG00000225151	GOLGA2P7
ENSG00000225217	HSPA7
ENSG00000226004	AL591468.1
ENSG00000226287	TMEM191A
ENSG00000226751	AF127936.1
ENSG00000228314	CYP4F29P
ENSG00000228636	AL157401.1
ENSG00000229703	CR589904.1
ENSG00000231500	RPS18
ENSG00000232533	AC093673.1
ENSG00000232956	SNHG15
ENSG00000233101	HOXB-AS3
ENSG00000233723	LINC01122
ENSG00000233834	AC005083.1
ENSG00000233922	LINC01694
ENSG00000234426	AL139042.1
ENSG00000236824	BCYRN1
ENSG00000237289	CKMT1B
ENSG00000237452	BHMG1
ENSG00000237643	AL365226.2
ENSG00000238269	PAGE2B
ENSG00000241163	LINC00877
ENSG00000242372	EIF6
ENSG00000243364	EFNA4
ENSG00000245910	SNHG6
ENSG00000251230	MIR3945HG
ENSG00000253301	LINC01606
ENSG00000255198	SNHG9
ENSG00000255836	AC131206.1
ENSG00000259295	CSPG4P12
ENSG00000259316	AC087632.1
ENSG00000259330	INAFM2
ENSG00000259494	MRPL46
ENSG00000260260	SNHG19
ENSG00000261377	PDCD6IPP2
ENSG00000261555	AC025277.1
ENSG00000262468	LINC01569
ENSG00000262877	AC110285.2
ENSG00000266402	SNHG25
ENSG00000266967	AARSD1
ENSG00000267100	ILF3-AS1
ENSG00000269586	CT45A10
ENSG00000269858	EGLN2
ENSG00000271040	AL390955.2
ENSG00000271324	AC112220.3
ENSG00000272686	AC006333.2
ENSG00000272905	AC018648.1
ENSG00000274274	GAGE13
ENSG00000274712	AC005332.7
ENSG00000277075	HIST1H2AE
ENSG00000277991	FP236241.1
ENSG00000278910	BANCR
ENSG00000278994	AC008785.1
ENSG00000279164	AL118508.3
ENSG00000279673	AC092919.2
ENSG00000280325	AC074183.2
ENSG00000284668	AL805961.1

## Sheet: DE_2KR_unique_vs_ANAA
Supplementary Table 2. List of significantly differencially regulated genes
F) This table consists of list of differentially regulated genes (n=728, corresponding to the venn diagram on Fig. 1D) unique to RNA-Seq samples rescued by 2KR-MYB compared to rescue by ANAA-MYB
gene_id	gene_short_name
ENSG00000005486	RHBDD2
ENSG00000006283	CACNA1G
ENSG00000006831	ADIPOR2
ENSG00000007264	MATK
ENSG00000007541	PIGQ
ENSG00000008300	CELSR3
ENSG00000008394	MGST1
ENSG00000009954	BAZ1B
ENSG00000010803	SCMH1
ENSG00000011009	LYPLA2
ENSG00000013375	PGM3
ENSG00000014138	POLA2
ENSG00000017483	SLC38A5
ENSG00000022267	FHL1
ENSG00000024048	UBR2
ENSG00000026652	AGPAT4
ENSG00000026751	SLAMF7
ENSG00000033327	GAB2
ENSG00000034677	RNF19A
ENSG00000040199	PHLPP2
ENSG00000040341	STAU2
ENSG00000047188	YTHDC2
ENSG00000047579	DTNBP1
ENSG00000049323	LTBP1
ENSG00000049618	ARID1B
ENSG00000049759	NEDD4L
ENSG00000051523	CYBA
ENSG00000052795	FNIP2
ENSG00000052802	MSMO1
ENSG00000057294	PKP2
ENSG00000058063	ATP11B
ENSG00000059758	CDK17
ENSG00000060656	PTPRU
ENSG00000063180	CA11
ENSG00000063245	EPN1
ENSG00000063761	ADCK1
ENSG00000064601	CTSA
ENSG00000065054	SLC9A3R2
ENSG00000065809	FAM107B
ENSG00000065970	FOXJ2
ENSG00000066557	LRRC40
ENSG00000067082	KLF6
ENSG00000067141	NEO1
ENSG00000067445	TRO
ENSG00000067836	ROGDI
ENSG00000068079	IFI35
ENSG00000070404	FSTL3
ENSG00000071127	WDR1
ENSG00000072121	ZFYVE26
ENSG00000072682	P4HA2
ENSG00000072778	ACADVL
ENSG00000072803	FBXW11
ENSG00000074201	CLNS1A
ENSG00000074935	TUBE1
ENSG00000075234	TTC38
ENSG00000075336	TIMM21
ENSG00000075391	RASAL2
ENSG00000075415	SLC25A3
ENSG00000075539	FRYL
ENSG00000075568	TMEM131
ENSG00000077044	DGKD
ENSG00000077157	PPP1R12B
ENSG00000078747	ITCH
ENSG00000079332	SAR1A
ENSG00000080493	SLC4A4
ENSG00000081051	AFP
ENSG00000082258	CCNT2
ENSG00000083799	CYLD
ENSG00000083807	SLC27A5
ENSG00000083817	ZNF416
ENSG00000084676	NCOA1
ENSG00000085063	CD59
ENSG00000085117	CD82
ENSG00000085449	WDFY1
ENSG00000085465	OVGP1
ENSG00000085563	ABCB1
ENSG00000086015	MAST2
ENSG00000087074	PPP1R15A
ENSG00000087085	ACHE
ENSG00000090382	LYZ
ENSG00000090520	DNAJB11
ENSG00000091164	TXNL1
ENSG00000091656	ZFHX4
ENSG00000092978	GPATCH2
ENSG00000094975	SUCO
ENSG00000095637	SORBS1
ENSG00000096080	MRPS18A
ENSG00000099250	NRP1
ENSG00000099330	OCEL1
ENSG00000100075	SLC25A1
ENSG00000100154	TTC28
ENSG00000100226	GTPBP1
ENSG00000100320	RBFOX2
ENSG00000100354	TNRC6B
ENSG00000100439	ABHD4
ENSG00000100567	PSMA3
ENSG00000100592	DAAM1
ENSG00000100804	PSMB5
ENSG00000100852	ARHGAP5
ENSG00000100916	BRMS1L
ENSG00000101003	GINS1
ENSG00000101076	HNF4A
ENSG00000101096	NFATC2
ENSG00000101210	EEF1A2
ENSG00000101224	CDC25B
ENSG00000101298	SNPH
ENSG00000101773	RBBP8
ENSG00000101940	WDR13
ENSG00000101966	XIAP
ENSG00000102003	SYP
ENSG00000102007	PLP2
ENSG00000102034	ELF4
ENSG00000102096	PIM2
ENSG00000102103	PQBP1
ENSG00000102145	GATA1
ENSG00000102158	MAGT1
ENSG00000102172	SMS
ENSG00000102265	TIMP1
ENSG00000102385	DRP2
ENSG00000102401	ARMCX3
ENSG00000102580	DNAJC3
ENSG00000102763	VWA8
ENSG00000103202	NME4
ENSG00000103490	PYCARD
ENSG00000103512	NOMO1
ENSG00000103657	HERC1
ENSG00000104427	ZC2HC1A
ENSG00000104679	R3HCC1
ENSG00000104903	LYL1
ENSG00000104983	CCDC61
ENSG00000105374	NKG7
ENSG00000105497	ZNF175
ENSG00000105499	PLA2G4C
ENSG00000105655	ISYNA1
ENSG00000105701	FKBP8
ENSG00000105877	DNAH11
ENSG00000105879	CBLL1
ENSG00000106013	ANKRD7
ENSG00000106028	SSBP1
ENSG00000106070	GRB10
ENSG00000106258	CYP3A5
ENSG00000106330	MOSPD3
ENSG00000106404	CLDN15
ENSG00000106591	MRPL32
ENSG00000106701	FSD1L
ENSG00000106771	TMEM245
ENSG00000106780	MEGF9
ENSG00000106829	TLE4
ENSG00000107554	DNMBP
ENSG00000107731	UNC5B
ENSG00000107854	TNKS2
ENSG00000107862	GBF1
ENSG00000108176	DNAJC12
ENSG00000108506	INTS2
ENSG00000108578	BLMH
ENSG00000108639	SYNGR2
ENSG00000109111	SUPT6H
ENSG00000109320	NFKB1
ENSG00000109654	TRIM2
ENSG00000109814	UGDH
ENSG00000109861	CTSC
ENSG00000109920	FNBP4
ENSG00000110079	MS4A4A
ENSG00000110651	CD81
ENSG00000110711	AIP
ENSG00000110841	PPFIBP1
ENSG00000111110	PPM1H
ENSG00000111144	LTA4H
ENSG00000111224	PARP11
ENSG00000111229	ARPC3
ENSG00000111231	GPN3
ENSG00000111266	DUSP16
ENSG00000111554	MDM1
ENSG00000111669	TPI1
ENSG00000111726	CMAS
ENSG00000111728	ST8SIA1
ENSG00000111790	FGFR1OP2
ENSG00000111801	BTN3A3
ENSG00000111816	FRK
ENSG00000111846	GCNT2
ENSG00000111981	ULBP1
ENSG00000112033	PPARD
ENSG00000112378	PERP
ENSG00000112406	HECA
ENSG00000112667	DNPH1
ENSG00000112715	VEGFA
ENSG00000113327	GABRG2
ENSG00000113396	SLC27A6
ENSG00000113638	TTC33
ENSG00000114331	ACAP2
ENSG00000114541	FRMD4B
ENSG00000114544	SLC41A3
ENSG00000114737	CISH
ENSG00000114796	KLHL24
ENSG00000114841	DNAH1
ENSG00000114933	INO80D
ENSG00000115226	FNDC4
ENSG00000115267	IFIH1
ENSG00000115392	FANCL
ENSG00000115641	FHL2
ENSG00000116120	FARSB
ENSG00000116191	RALGPS2
ENSG00000116212	LRRC42
ENSG00000116521	SCAMP3
ENSG00000116691	MIIP
ENSG00000117791	2023-03-02
ENSG00000118004	COLEC11
ENSG00000118257	NRP2
ENSG00000118308	LRMP
ENSG00000118689	FOXO3
ENSG00000119042	SATB2
ENSG00000119547	ONECUT2
ENSG00000119630	PGF
ENSG00000119715	ESRRB
ENSG00000120129	DUSP1
ENSG00000120451	SNX19
ENSG00000120694	HSPH1
ENSG00000120885	CLU
ENSG00000121274	PAPD5
ENSG00000121413	ZSCAN18
ENSG00000121892	PDS5A
ENSG00000122008	POLK
ENSG00000122417	ODF2L
ENSG00000122574	WIPF3
ENSG00000122863	CHST3
ENSG00000123106	CCDC91
ENSG00000123131	PRDX4
ENSG00000123243	ITIH5
ENSG00000123609	NMI
ENSG00000124549	BTN2A3P
ENSG00000124635	HIST1H2BJ
ENSG00000124688	MAD2L1BP
ENSG00000124702	KLHDC3
ENSG00000124762	CDKN1A
ENSG00000124831	LRRFIP1
ENSG00000125445	MRPS7
ENSG00000125703	ATG4C
ENSG00000125744	RTN2
ENSG00000125835	SNRPB
ENSG00000125991	ERGIC3
ENSG00000126067	PSMB2
ENSG00000126353	CCR7
ENSG00000126458	RRAS
ENSG00000126524	SBDS
ENSG00000126746	ZNF384
ENSG00000126752	SSX1
ENSG00000126953	TIMM8A
ENSG00000127252	HRASLS
ENSG00000127366	TAS2R5
ENSG00000127870	RNF6
ENSG00000128294	TPST2
ENSG00000128581	IFT22
ENSG00000129460	NGDN
ENSG00000129521	EGLN3
ENSG00000129911	KLF16
ENSG00000130150	MOSPD2
ENSG00000130513	GDF15
ENSG00000130703	OSBPL2
ENSG00000130706	ADRM1
ENSG00000130766	SESN2
ENSG00000130818	ZNF426
ENSG00000130822	PNCK
ENSG00000130830	MPP1
ENSG00000131408	NR1H2
ENSG00000131480	AOC2
ENSG00000131652	THOC6
ENSG00000131791	PRKAB2
ENSG00000132002	DNAJB1
ENSG00000132122	SPATA6
ENSG00000132256	TRIM5
ENSG00000132467	UTP3
ENSG00000132623	ANKEF1
ENSG00000132640	BTBD3
ENSG00000132819	RBM38
ENSG00000133103	COG6
ENSG00000133134	BEX2
ENSG00000133226	SRRM1
ENSG00000133789	SWAP70
ENSG00000133800	LYVE1
ENSG00000134265	NAPG
ENSG00000134324	LPIN1
ENSG00000135018	UBQLN1
ENSG00000135047	CTSL
ENSG00000135269	TES
ENSG00000135324	MRAP2
ENSG00000135362	PRR5L
ENSG00000135778	NTPCR
ENSG00000136156	ITM2B
ENSG00000136167	LCP1
ENSG00000136273	HUS1
ENSG00000136279	DBNL
ENSG00000136451	VEZF1
ENSG00000136522	MRPL47
ENSG00000136827	TOR1A
ENSG00000136930	PSMB7
ENSG00000136938	ANP32B
ENSG00000136942	RPL35
ENSG00000137145	DENND4C
ENSG00000137331	IER3
ENSG00000137449	CPEB2
ENSG00000137547	MRPL15
ENSG00000137770	CTDSPL2
ENSG00000138587	MNS1
ENSG00000138801	PAPSS1
ENSG00000138829	FBN2
ENSG00000139112	GABARAPL1
ENSG00000139117	CPNE8
ENSG00000139146	FAM60A
ENSG00000139269	INHBE
ENSG00000139350	NEDD1
ENSG00000139517	LNX2
ENSG00000139734	DIAPH3
ENSG00000140406	TLNRD1
ENSG00000140450	ARRDC4
ENSG00000140948	ZCCHC14
ENSG00000141068	KSR1
ENSG00000141401	IMPA2
ENSG00000141543	EIF4A3
ENSG00000141664	ZCCHC2
ENSG00000141682	PMAIP1
ENSG00000142173	COL6A2
ENSG00000142192	APP
ENSG00000142409	ZNF787
ENSG00000142534	RPS11
ENSG00000142552	RCN3
ENSG00000142910	TINAGL1
ENSG00000143079	CTTNBP2NL
ENSG00000143119	CD53
ENSG00000143190	POU2F1
ENSG00000143341	HMCN1
ENSG00000143353	LYPLAL1
ENSG00000143502	SUSD4
ENSG00000143543	JTB
ENSG00000143545	RAB13
ENSG00000143653	SCCPDH
ENSG00000144029	MRPS5
ENSG00000144566	RAB5A
ENSG00000144655	CSRNP1
ENSG00000144674	GOLGA4
ENSG00000145335	SNCA
ENSG00000145734	BDP1
ENSG00000145819	ARHGAP26
ENSG00000145912	NHP2
ENSG00000146409	SLC18B1
ENSG00000146592	CREB5
ENSG00000146757	ZNF92
ENSG00000146834	MEPCE
ENSG00000147010	SH3KBP1
ENSG00000147050	KDM6A
ENSG00000147168	IL2RG
ENSG00000147454	SLC25A37
ENSG00000147872	PLIN2
ENSG00000147996	CBWD5
ENSG00000148225	WDR31
ENSG00000148248	SURF4
ENSG00000148291	SURF2
ENSG00000148634	HERC4
ENSG00000149260	CAPN5
ENSG00000149269	PAK1
ENSG00000149534	MS4A2
ENSG00000150054	MPP7
ENSG00000150456	EEF1AKMT1
ENSG00000150722	PPP1R1C
ENSG00000151150	ANK3
ENSG00000151320	AKAP6
ENSG00000152137	HSPB8
ENSG00000152253	SPC25
ENSG00000152503	TRIM36
ENSG00000152527	PLEKHH2
ENSG00000152582	SPEF2
ENSG00000152804	HHEX
ENSG00000153294	ADGRF4
ENSG00000153395	LPCAT1
ENSG00000153721	CNKSR3
ENSG00000153933	DGKE
ENSG00000153982	GDPD1
ENSG00000154114	TBCEL
ENSG00000154217	PITPNC1
ENSG00000154640	BTG3
ENSG00000155090	KLF10
ENSG00000155304	HSPA13
ENSG00000155393	HEATR3
ENSG00000155868	MED7
ENSG00000156206	CFAP161
ENSG00000156273	BACH1
ENSG00000156304	SCAF4
ENSG00000157259	GATAD1
ENSG00000157404	KIT
ENSG00000157600	TMEM164
ENSG00000157625	TAB3
ENSG00000157680	DGKI
ENSG00000157827	FMNL2
ENSG00000157873	TNFRSF14
ENSG00000158006	PAFAH2
ENSG00000158106	RHPN1
ENSG00000158161	EYA3
ENSG00000158417	EIF5B
ENSG00000158467	AHCYL2
ENSG00000158639	PAGE5
ENSG00000159713	TPPP3
ENSG00000160050	CCDC28B
ENSG00000160131	VMA21
ENSG00000160570	DEDD2
ENSG00000160783	PMF1
ENSG00000160932	LY6E
ENSG00000160973	FOXH1
ENSG00000161677	JOSD2
ENSG00000161813	LARP4
ENSG00000161888	SPC24
ENSG00000162244	RPL29
ENSG00000162739	SLAMF6
ENSG00000162772	ATF3
ENSG00000162910	MRPL55
ENSG00000163075	CFAP221
ENSG00000163216	SPRR2D
ENSG00000163349	HIPK1
ENSG00000163382	NAXE
ENSG00000163395	IGFN1
ENSG00000163539	CLASP2
ENSG00000163602	RYBP
ENSG00000163625	WDFY3
ENSG00000163694	RBM47
ENSG00000163755	HPS3
ENSG00000163848	ZNF148
ENSG00000164142	FAM160A1
ENSG00000164244	PRRC1
ENSG00000164292	RHOBTB3
ENSG00000164463	CREBRF
ENSG00000164603	BMT2
ENSG00000164649	CDCA7L
ENSG00000164949	GEM
ENSG00000164951	PDP1
ENSG00000164967	RPP25L
ENSG00000165025	SYK
ENSG00000165092	ALDH1A1
ENSG00000165113	GKAP1
ENSG00000165244	ZNF367
ENSG00000165272	AQP3
ENSG00000165325	DEUP1
ENSG00000165410	CFL2
ENSG00000165434	PGM2L1
ENSG00000165626	BEND7
ENSG00000165912	PACSIN3
ENSG00000165916	PSMC3
ENSG00000166016	ABTB2
ENSG00000166046	TCP11L2
ENSG00000166105	GLB1L3
ENSG00000166165	CKB
ENSG00000166166	TRMT61A
ENSG00000166224	SGPL1
ENSG00000166347	CYB5A
ENSG00000166387	PPFIBP2
ENSG00000166401	SERPINB8
ENSG00000166558	SLC38A8
ENSG00000166669	ATF7IP2
ENSG00000166803	PCLAF
ENSG00000166925	TSC22D4
ENSG00000166974	MAPRE2
ENSG00000167123	CERCAM
ENSG00000167182	SP2
ENSG00000167333	TRIM68
ENSG00000167397	VKORC1
ENSG00000167468	GPX4
ENSG00000167513	CDT1
ENSG00000167555	ZNF528
ENSG00000167771	RCOR2
ENSG00000167861	HID1
ENSG00000167969	ECI1
ENSG00000168275	COA6
ENSG00000168288	MMADHC
ENSG00000168291	PDHB
ENSG00000168528	SERINC2
ENSG00000168685	IL7R
ENSG00000168795	ZBTB5
ENSG00000169169	CPT1C
ENSG00000169246	NPIPB3
ENSG00000169621	APLF
ENSG00000169692	AGPAT2
ENSG00000169750	RAC3
ENSG00000169914	OTUD3
ENSG00000170364	SETMAR
ENSG00000170604	IRF2BP1
ENSG00000170776	AKAP13
ENSG00000170802	FOXN2
ENSG00000170921	TANC2
ENSG00000171119	NRTN
ENSG00000171159	C9orf16
ENSG00000171161	ZNF672
ENSG00000171163	ZNF692
ENSG00000171202	TMEM126A
ENSG00000171236	LRG1
ENSG00000171243	SOSTDC1
ENSG00000171530	TBCA
ENSG00000171606	ZNF274
ENSG00000171612	SLC25A33
ENSG00000171729	TMEM51
ENSG00000171992	SYNPO
ENSG00000172059	KLF11
ENSG00000172071	EIF2AK3
ENSG00000172349	IL16
ENSG00000172366	MCRIP2
ENSG00000172466	ZNF24
ENSG00000172500	FIBP
ENSG00000172531	PPP1CA
ENSG00000172575	RASGRP1
ENSG00000173171	MTX1
ENSG00000173210	ABLIM3
ENSG00000173230	GOLGB1
ENSG00000173281	PPP1R3B
ENSG00000173581	CCDC106
ENSG00000173674	EIF1AX
ENSG00000173875	ZNF791
ENSG00000174109	C16orf91
ENSG00000174173	TRMT10C
ENSG00000174358	SLC6A19
ENSG00000174437	ATP2A2
ENSG00000174473	GALNTL6
ENSG00000174684	B4GAT1
ENSG00000174989	FBXW8
ENSG00000175104	TRAF6
ENSG00000175130	MARCKSL1
ENSG00000175274	TP53I11
ENSG00000175564	UCP3
ENSG00000175595	ERCC4
ENSG00000175701	LINC00116
ENSG00000175793	SFN
ENSG00000176018	LYSMD3
ENSG00000176022	B3GALT6
ENSG00000176058	TPRN
ENSG00000176142	TMEM39A
ENSG00000176476	SGF29
ENSG00000176890	TYMS
ENSG00000176978	DPP7
ENSG00000177076	ACER2
ENSG00000177138	FAM9B
ENSG00000177191	B3GNT8
ENSG00000177606	JUN
ENSG00000177732	SOX12
ENSG00000177733	HNRNPA0
ENSG00000177971	IMP3
ENSG00000178035	IMPDH2
ENSG00000178053	MLF1
ENSG00000178127	NDUFV2
ENSG00000178381	ZFAND2A
ENSG00000178821	TMEM52
ENSG00000179029	TMEM107
ENSG00000179532	DNHD1
ENSG00000179958	DCTPP1
ENSG00000180776	ZDHHC20
ENSG00000180806	HOXC9
ENSG00000180964	TCEAL8
ENSG00000181192	DHTKD1
ENSG00000181381	DDX60L
ENSG00000181433	SAGE1
ENSG00000181649	PHLDA2
ENSG00000181666	HKR1
ENSG00000181690	PLAG1
ENSG00000181924	COA4
ENSG00000182195	LDOC1
ENSG00000182742	HOXB4
ENSG00000183077	AFMID
ENSG00000183647	ZNF530
ENSG00000183665	TRMT12
ENSG00000183770	FOXL2
ENSG00000184500	PROS1
ENSG00000184515	BEX5
ENSG00000184557	SOCS3
ENSG00000184635	ZNF93
ENSG00000184719	RNLS
ENSG00000184786	TCTE3
ENSG00000184897	H1FX
ENSG00000185187	SIGIRR
ENSG00000185304	RGPD2
ENSG00000185347	C14orf80
ENSG00000185475	TMEM179B
ENSG00000185627	PSMD13
ENSG00000185864	NPIPB4
ENSG00000185947	ZNF267
ENSG00000186019	AC021092.1
ENSG00000186086	NBPF6
ENSG00000186834	HEXIM1
ENSG00000187051	RPS19BP1
ENSG00000187098	MITF
ENSG00000187699	C2orf88
ENSG00000187713	TMEM203
ENSG00000187833	C2orf78
ENSG00000188130	MAPK12
ENSG00000188186	LAMTOR4
ENSG00000188229	TUBB4B
ENSG00000188483	IER5L
ENSG00000188785	ZNF548
ENSG00000196233	LCOR
ENSG00000196313	POM121
ENSG00000196437	ZNF569
ENSG00000196502	SULT1A1
ENSG00000196544	BORCS6
ENSG00000196586	MYO6
ENSG00000196611	MMP1
ENSG00000196646	ZNF136
ENSG00000196653	ZNF502
ENSG00000196976	LAGE3
ENSG00000197020	ZNF100
ENSG00000197283	SYNGAP1
ENSG00000197329	PELI1
ENSG00000197448	GSTK1
ENSG00000197608	ZNF841
ENSG00000197647	ZNF433
ENSG00000197721	CR1L
ENSG00000197808	ZNF461
ENSG00000197857	ZNF44
ENSG00000197863	ZNF790
ENSG00000197977	ELOVL2
ENSG00000198040	ZNF84
ENSG00000198155	ZNF876P
ENSG00000198168	SVIP
ENSG00000198198	SZT2
ENSG00000198265	HELZ
ENSG00000198453	ZNF568
ENSG00000198478	SH3BGRL2
ENSG00000198648	STK39
ENSG00000198799	LRIG2
ENSG00000198846	TOX
ENSG00000198862	LTN1
ENSG00000198908	BHLHB9
ENSG00000204128	C2orf72
ENSG00000204217	BMPR2
ENSG00000204420	MPIG6B
ENSG00000204673	AKT1S1
ENSG00000204710	SPDYC
ENSG00000204822	MRPL53
ENSG00000204923	FBXO48
ENSG00000204947	ZNF425
ENSG00000205189	ZBTB10
ENSG00000205544	TMEM256
ENSG00000206527	HACD2
ENSG00000211751	AC245427.1
ENSG00000212719	C17orf51
ENSG00000212864	RNF208
ENSG00000213015	ZNF580
ENSG00000213096	ZNF254
ENSG00000213694	S1PR3
ENSG00000213762	ZNF134
ENSG00000213934	HBG1
ENSG00000214063	TSPAN4
ENSG00000214425	LRRC37A4P
ENSG00000214491	SEC14L6
ENSG00000215252	GOLGA8B
ENSG00000215630	GUSBP9
ENSG00000215784	FAM72D
ENSG00000220267	ACTBP8
ENSG00000223552	AC098613.1
ENSG00000223773	CD99P1
ENSG00000223812	AC073365.1
ENSG00000224184	MIR3681HG
ENSG00000228065	LINC01515
ENSG00000228486	LINC01125
ENSG00000230715	AC018638.2
ENSG00000231205	ZNF826P
ENSG00000232677	LINC00665
ENSG00000233593	AL590094.1
ENSG00000233746	LINC00656
ENSG00000233822	HIST1H2BN
ENSG00000234327	AC012146.1
ENSG00000234719	NPIPB2
ENSG00000235173	HGH1
ENSG00000235385	LINC02154
ENSG00000236081	ELFN1-AS1
ENSG00000236279	CLEC2L
ENSG00000237943	PRKCQ-AS1
ENSG00000240972	MIF
ENSG00000242125	SNHG3
ENSG00000242588	AC108010.1
ENSG00000243137	PSG4
ENSG00000243678	NME2
ENSG00000245648	AC022075.1
ENSG00000247596	TWF2
ENSG00000248498	ASNSP1
ENSG00000248538	AC022784.1
ENSG00000248817	PMPCAP1
ENSG00000249992	TMEM158
ENSG00000250102	LINC02377
ENSG00000250400	LINC00977
ENSG00000251138	AC090502.1
ENSG00000251369	ZNF550
ENSG00000255455	AP003486.1
ENSG00000256073	URB1-AS1
ENSG00000257364	VENTXP3
ENSG00000259865	AL390728.6
ENSG00000260000	AL133338.1
ENSG00000260366	AC026803.1
ENSG00000260604	AL590004.4
ENSG00000260708	AL118516.1
ENSG00000260725	AC005307.1
ENSG00000260854	LINC02184
ENSG00000261526	AC012615.1
ENSG00000261556	SMG1P7
ENSG00000261799	AC007406.5
ENSG00000262904	TMPOP2
ENSG00000263179	HNRNPCP4
ENSG00000263956	NBPF11
ENSG00000265158	LRRC37A7P
ENSG00000268173	AC007192.1
ENSG00000268350	FAM156A
ENSG00000268439	EMG1
ENSG00000268621	IGFL2-AS1
ENSG00000269473	AC012313.8
ENSG00000269926	DDIT4-AS1
ENSG00000270195	AC016773.1
ENSG00000270882	HIST2H4A
ENSG00000271576	AL359504.2
ENSG00000272068	AL365181.2
ENSG00000272398	CD24
ENSG00000272620	AFAP1-AS1
ENSG00000272799	AC006238.1
ENSG00000273142	AC073335.2
ENSG00000273604	EPOP
ENSG00000273619	AL121832.2
ENSG00000273802	HIST1H2BG
ENSG00000274605	AL355338.1
ENSG00000276045	ORAI1
ENSG00000276728	AC142472.1
ENSG00000278384	AL354822.1
ENSG00000278615	C11orf98
ENSG00000278845	MRPL45
ENSG00000279821	AC145098.2
ENSG00000280279	AC240565.2
ENSG00000280511	AL591030.1
ENSG00000283646	LINC02009

## Sheet: DE_ANAA_unique_vs_2KR
Supplementary Table 2. List of significantly differencially regulated genes
G) This table consists of list of differentially regulated genes (n=455, corresponding to the venn diagram on Fig. 1D) unique to RNA-Seq samples rescued by ANAA-MYB compared to rescue by 2KR-MYB
gene_id	gene_short_name
ENSG00000001084	GCLC
ENSG00000002586	CD99
ENSG00000003096	KLHL13
ENSG00000004059	ARF5
ENSG00000005448	WDR54
ENSG00000005893	LAMP2
ENSG00000008277	ADAM22
ENSG00000008283	CYB561
ENSG00000010278	CD9
ENSG00000010810	FYN
ENSG00000011198	ABHD5
ENSG00000011332	DPF1
ENSG00000023041	ZDHHC6
ENSG00000023516	AKAP11
ENSG00000026508	CD44
ENSG00000027075	PRKCH
ENSG00000029153	ARNTL2
ENSG00000033122	LRRC7
ENSG00000033867	SLC4A7
ENSG00000036672	USP2
ENSG00000041353	RAB27B
ENSG00000047056	WDR37
ENSG00000048342	CC2D2A
ENSG00000049192	ADAMTS6
ENSG00000051620	HEBP2
ENSG00000054965	FAM168A
ENSG00000057757	PITHD1
ENSG00000058673	ZC3H11A
ENSG00000058866	DGKG
ENSG00000063587	ZNF275
ENSG00000064666	CNN2
ENSG00000065154	OAT
ENSG00000065882	TBC1D1
ENSG00000066032	CTNNA2
ENSG00000067177	PHKA1
ENSG00000067182	TNFRSF1A
ENSG00000068366	ACSL4
ENSG00000071082	RPL31
ENSG00000072274	TFRC
ENSG00000073282	TP63
ENSG00000073849	ST6GAL1
ENSG00000074370	ATP2A3
ENSG00000075213	SEMA3A
ENSG00000075884	ARHGAP15
ENSG00000077238	IL4R
ENSG00000077327	SPAG6
ENSG00000080503	SMARCA2
ENSG00000081189	MEF2C
ENSG00000081237	PTPRC
ENSG00000082014	SMARCD3
ENSG00000082781	ITGB5
ENSG00000082805	ERC1
ENSG00000083857	FAT1
ENSG00000085185	BCORL1
ENSG00000085662	AKR1B1
ENSG00000088305	DNMT3B
ENSG00000089154	GCN1
ENSG00000089902	RCOR1
ENSG00000090539	CHRD
ENSG00000097021	ACOT7
ENSG00000100281	HMGXB4
ENSG00000100335	MIEF1
ENSG00000100385	IL2RB
ENSG00000100526	CDKN3
ENSG00000100591	AHSA1
ENSG00000101333	PLCB4
ENSG00000101400	SNTA1
ENSG00000101421	CHMP4B
ENSG00000101544	ADNP2
ENSG00000101596	SMCHD1
ENSG00000101882	NKAP
ENSG00000102362	SYTL4
ENSG00000102524	TNFSF13B
ENSG00000102804	TSC22D1
ENSG00000103540	CCP110
ENSG00000104205	SGK3
ENSG00000104219	ZDHHC2
ENSG00000104321	TRPA1
ENSG00000104327	CALB1
ENSG00000104356	POP1
ENSG00000104419	NDRG1
ENSG00000104518	GSDMD
ENSG00000104689	TNFRSF10A
ENSG00000105146	AURKC
ENSG00000105197	TIMM50
ENSG00000106066	CPVL
ENSG00000106554	CHCHD3
ENSG00000106605	BLVRA
ENSG00000106615	RHEB
ENSG00000106628	POLD2
ENSG00000106789	CORO2A
ENSG00000107099	DOCK8
ENSG00000107130	NCS1
ENSG00000107669	ATE1
ENSG00000107957	SH3PXD2A
ENSG00000108018	SORCS1
ENSG00000108021	FAM208B
ENSG00000108821	COL1A1
ENSG00000108840	HDAC5
ENSG00000109339	MAPK10
ENSG00000110090	CPT1A
ENSG00000110092	CCND1
ENSG00000110422	HIPK3
ENSG00000110876	SELPLG
ENSG00000111252	SH2B3
ENSG00000111348	ARHGDIB
ENSG00000111843	TMEM14C
ENSG00000111863	ADTRP
ENSG00000111906	HDDC2
ENSG00000111961	SASH1
ENSG00000112081	SRSF3
ENSG00000113391	FAM172A
ENSG00000114200	BCHE
ENSG00000114270	COL7A1
ENSG00000114378	HYAL1
ENSG00000114784	EIF1B
ENSG00000115183	TANC1
ENSG00000115310	RTN4
ENSG00000115380	EFEMP1
ENSG00000115616	SLC9A2
ENSG00000115896	PLCL1
ENSG00000116251	RPL22
ENSG00000117222	RBBP5
ENSG00000117308	GALE
ENSG00000118412	CASP8AP2
ENSG00000118432	CNR1
ENSG00000119048	UBE2B
ENSG00000119285	HEATR1
ENSG00000119408	NEK6
ENSG00000119888	EPCAM
ENSG00000120318	ARAP3
ENSG00000120860	WASHC3
ENSG00000122378	FAM213A
ENSG00000122406	RPL5
ENSG00000122512	PMS2
ENSG00000123104	ITPR2
ENSG00000123146	ADGRE5
ENSG00000123360	PDE1B
ENSG00000123472	ATPAF1
ENSG00000123636	BAZ2B
ENSG00000123684	LPGAT1
ENSG00000124019	FAM124B
ENSG00000124126	PREX1
ENSG00000124140	SLC12A5
ENSG00000124171	PARD6B
ENSG00000124587	PEX6
ENSG00000124608	AARS2
ENSG00000124657	OR2B6
ENSG00000124882	EREG
ENSG00000125630	POLR1B
ENSG00000125877	ITPA
ENSG00000126561	STAT5A
ENSG00000126709	IFI6
ENSG00000127418	FGFRL1
ENSG00000127990	SGCE
ENSG00000128342	LIF
ENSG00000128487	SPECC1
ENSG00000128872	TMOD2
ENSG00000130052	STARD8
ENSG00000130119	GNL3L
ENSG00000130158	DOCK6
ENSG00000130227	XPO7
ENSG00000130821	SLC6A8
ENSG00000130844	ZNF331
ENSG00000132182	NUP210
ENSG00000132967	HMGB1P5
ENSG00000133059	DSTYK
ENSG00000133142	TCEAL4
ENSG00000133612	AGAP3
ENSG00000133794	ARNTL
ENSG00000133863	TEX15
ENSG00000133983	COX16
ENSG00000134516	DOCK2
ENSG00000134827	TCN1
ENSG00000134987	WDR36
ENSG00000135002	RFK
ENSG00000135404	CD63
ENSG00000135409	AMHR2
ENSG00000135525	MAP7
ENSG00000135749	PCNX2
ENSG00000135763	URB2
ENSG00000135900	MRPL44
ENSG00000136003	ISCU
ENSG00000137100	DCTN3
ENSG00000137312	FLOT1
ENSG00000137868	STRA6
ENSG00000138018	SELENOI
ENSG00000138411	HECW2
ENSG00000138623	SEMA7A
ENSG00000138650	PCDH10
ENSG00000138795	LEF1
ENSG00000139174	PRICKLE1
ENSG00000139496	NUP58
ENSG00000139832	RAB20
ENSG00000139915	MDGA2
ENSG00000139946	PELI2
ENSG00000140287	HDC
ENSG00000140307	GTF2A2
ENSG00000140526	ABHD2
ENSG00000140848	CPNE2
ENSG00000141428	C18orf21
ENSG00000141433	ADCYAP1
ENSG00000141968	VAV1
ENSG00000142347	MYO1F
ENSG00000142949	PTPRF
ENSG00000143013	LMO4
ENSG00000143198	MGST3
ENSG00000143226	FCGR2A
ENSG00000143390	RFX5
ENSG00000143507	DUSP10
ENSG00000143514	TP53BP2
ENSG00000143751	SDE2
ENSG00000143878	RHOB
ENSG00000143891	GALM
ENSG00000145088	EAF2
ENSG00000145332	KLHL8
ENSG00000145526	CDH18
ENSG00000145743	FBXL17
ENSG00000145919	BOD1
ENSG00000146242	TPBG
ENSG00000146281	PM20D2
ENSG00000146386	ABRACL
ENSG00000147118	ZNF182
ENSG00000147138	GPR174
ENSG00000147416	ATP6V1B2
ENSG00000147526	TACC1
ENSG00000147654	EBAG9
ENSG00000148358	GPR107
ENSG00000148450	MSRB2
ENSG00000148468	FAM171A1
ENSG00000149177	PTPRJ
ENSG00000150347	ARID5B
ENSG00000151632	AKR1C2
ENSG00000152056	AP1S3
ENSG00000152332	UHMK1
ENSG00000153140	CETN3
ENSG00000154359	LONRF1
ENSG00000154654	NCAM2
ENSG00000155287	SLC25A28
ENSG00000155366	RHOC
ENSG00000156030	ELMSAN1
ENSG00000156599	ZDHHC5
ENSG00000157456	CCNB2
ENSG00000158186	MRAS
ENSG00000158615	PPP1R15B
ENSG00000158747	NBL1
ENSG00000159176	CSRP1
ENSG00000159388	BTG2
ENSG00000159399	HK2
ENSG00000160190	SLC37A1
ENSG00000160654	CD3G
ENSG00000160710	ADAR
ENSG00000161405	IKZF3
ENSG00000162511	LAPTM5
ENSG00000162545	CAMK2N1
ENSG00000162576	MXRA8
ENSG00000162594	IL23R
ENSG00000162595	DIRAS3
ENSG00000162642	C1orf52
ENSG00000162714	ZNF496
ENSG00000162738	VANGL2
ENSG00000162852	CNST
ENSG00000162885	B3GALNT2
ENSG00000162981	FAM84A
ENSG00000162999	DUSP19
ENSG00000163013	FBXO41
ENSG00000163132	MSX1
ENSG00000163297	ANTXR2
ENSG00000163444	TMEM183A
ENSG00000163638	ADAMTS9
ENSG00000163697	APBB2
ENSG00000164107	HAND2
ENSG00000164120	HPGD
ENSG00000164151	ICE1
ENSG00000164167	LSM6
ENSG00000164181	ELOVL7
ENSG00000164236	ANKRD33B
ENSG00000164237	CMBL
ENSG00000164258	NDUFS4
ENSG00000164597	COG5
ENSG00000164683	HEY1
ENSG00000165219	GAPVD1
ENSG00000165240	ATP7A
ENSG00000165288	BRWD3
ENSG00000165929	TC2N
ENSG00000166510	CCDC68
ENSG00000166825	ANPEP
ENSG00000167612	ANKRD33
ENSG00000167797	CDK2AP2
ENSG00000168411	RFWD3
ENSG00000168487	BMP1
ENSG00000168509	HFE2
ENSG00000168785	TSPAN5
ENSG00000168938	PPIC
ENSG00000169047	IRS1
ENSG00000169242	EFNA1
ENSG00000169330	KIAA1024
ENSG00000169604	ANTXR1
ENSG00000169783	LINGO1
ENSG00000169860	P2RY1
ENSG00000170190	SLC16A5
ENSG00000170271	FAXDC2
ENSG00000170325	PRDM10
ENSG00000170379	TCAF2
ENSG00000170396	ZNF804A
ENSG00000171130	ATP6V0E2
ENSG00000171365	CLCN5
ENSG00000171658	NMRAL2P
ENSG00000171940	ZNF217
ENSG00000172216	CEBPB
ENSG00000172939	OXSR1
ENSG00000173157	ADAMTS20
ENSG00000174353	STAG3L3
ENSG00000174899	PQLC2L
ENSG00000175084	DES
ENSG00000175115	PACS1
ENSG00000175445	LPL
ENSG00000175581	MRPL48
ENSG00000175893	ZDHHC21
ENSG00000176933	TOB2P1
ENSG00000177788	AL162595.1
ENSG00000177910	SPATA31C2
ENSG00000178163	ZNF518B
ENSG00000178202	KDELC2
ENSG00000178980	SELENOW
ENSG00000179104	TMTC2
ENSG00000180667	YOD1
ENSG00000181061	HIGD1A
ENSG00000181222	POLR2A
ENSG00000181524	RPL24P4
ENSG00000181852	RNF41
ENSG00000182362	YBEY
ENSG00000182636	NDN
ENSG00000183166	CALN1
ENSG00000183837	PNMA3
ENSG00000183889	AC138969.1
ENSG00000184205	TSPYL2
ENSG00000184371	CSF1
ENSG00000184486	POU3F2
ENSG00000184831	APOO
ENSG00000184922	FMNL1
ENSG00000185015	CA13
ENSG00000185164	NOMO2
ENSG00000185262	UBALD2
ENSG00000185420	SMYD3
ENSG00000185559	DLK1
ENSG00000185818	NAT8L
ENSG00000186076	AC012085.1
ENSG00000186197	EDARADD
ENSG00000187239	FNBP1
ENSG00000187554	TLR5
ENSG00000187583	PLEKHN1
ENSG00000188647	PTAR1
ENSG00000189043	NDUFA4
ENSG00000189064	GAGE2A
ENSG00000189120	SP6
ENSG00000189221	MAOA
ENSG00000189337	KAZN
ENSG00000189343	AC004448.1
ENSG00000189420	ZFP92
ENSG00000196110	ZNF699
ENSG00000196139	AKR1C3
ENSG00000196205	EEF1A1P5
ENSG00000196352	CD55
ENSG00000196422	PPP1R26
ENSG00000196531	NACA
ENSG00000196535	MYO18A
ENSG00000197122	SRC
ENSG00000197134	ZNF257
ENSG00000197410	DCHS2
ENSG00000197415	VEPH1
ENSG00000197555	SIPA1L1
ENSG00000197993	KEL
ENSG00000198346	ZNF813
ENSG00000198574	SH2D1B
ENSG00000198727	MT-CYB
ENSG00000198756	COLGALT2
ENSG00000198826	ARHGAP11A
ENSG00000198947	DMD
ENSG00000198952	SMG5
ENSG00000198960	ARMCX6
ENSG00000204091	TDRG1
ENSG00000204262	COL5A2
ENSG00000204388	HSPA1B
ENSG00000204397	CARD16
ENSG00000204520	MICA
ENSG00000204525	HLA-C
ENSG00000204789	ZNF204P
ENSG00000204792	LINC01291
ENSG00000205293	LINC01602
ENSG00000205302	SNX2
ENSG00000211829	TRDC
ENSG00000211891	IGHE
ENSG00000212802	RPL15P3
ENSG00000213024	NUP62
ENSG00000213977	TAX1BP3
ENSG00000215037	VENTXP2
ENSG00000215146	BX322639.1
ENSG00000215301	DDX3X
ENSG00000220205	VAMP2
ENSG00000221963	APOL6
ENSG00000223749	MIR503HG
ENSG00000226210	AC215219.1
ENSG00000228314	CYP4F29P
ENSG00000230258	AC005208.1
ENSG00000230882	AC005077.4
ENSG00000231290	APCDD1L-AS1
ENSG00000231331	AC103563.3
ENSG00000232594	AC103563.4
ENSG00000233080	LINC01399
ENSG00000233215	LINC01687
ENSG00000234444	ZNF736
ENSG00000234449	FAM239A
ENSG00000234616	JRK
ENSG00000234975	FTH1P2
ENSG00000235571	SNX18P14
ENSG00000237452	BHMG1
ENSG00000241369	LINC01192
ENSG00000241978	AKAP2
ENSG00000244479	OR2A1-AS1
ENSG00000248215	LINC02505
ENSG00000249459	ZNF286B
ENSG00000250337	LINC01021
ENSG00000253981	ALG1L13P
ENSG00000254470	AP5B1
ENSG00000254535	PABPC4L
ENSG00000254726	MEX3A
ENSG00000257594	GALNT4
ENSG00000257698	AC084033.3
ENSG00000259345	AC013652.1
ENSG00000259848	AC097374.1
ENSG00000262001	DLGAP1-AS2
ENSG00000262874	C19orf84
ENSG00000263731	AC145207.5
ENSG00000265354	TIMM23
ENSG00000265933	LINC00668
ENSG00000266028	SRGAP2
ENSG00000270533	CR382285.1
ENSG00000271605	MILR1
ENSG00000272128	AP006545.2
ENSG00000272419	AC241585.2
ENSG00000272501	AL662844.4
ENSG00000273117	AC144652.1
ENSG00000273344	PAXIP1-AS1
ENSG00000274712	AC005332.7
ENSG00000275004	ZNF280B
ENSG00000275896	PRSS2
ENSG00000276256	AC011043.1
ENSG00000276399	FLJ36000
ENSG00000279088	AC022400.7
ENSG00000279669	AC079801.1
ENSG00000280145	CU638689.4
ENSG00000281852	LINC00891
ENSG00000283384	AL138694.1
ENSG00000284668	AL805961.1

## Sheet: common_DE_ANAA-2KR
Supplementary Table 2. List of significantly differencially regulated genes
H) This table consists of list of differentially regulated genes (n=1546, corresponding to the venn diagram on Fig. 1D) that are common between RNA-Seq samples rescued by 2KR-MYB and rescued by ANAA-MYB
gene_id	gene_short_name
ENSG00000001629	ANKIB1
ENSG00000003436	TFPI
ENSG00000004779	NDUFAB1
ENSG00000005339	CREBBP
ENSG00000005483	KMT2E
ENSG00000006042	TMEM98
ENSG00000006282	SPATA20
ENSG00000006459	KDM7A
ENSG00000006638	TBXA2R
ENSG00000006712	PAF1
ENSG00000006715	VPS41
ENSG00000006747	SCIN
ENSG00000007080	CCDC124
ENSG00000007392	LUC7L
ENSG00000007520	TSR3
ENSG00000007866	TEAD3
ENSG00000008018	PSMB1
ENSG00000008083	JARID2
ENSG00000008256	CYTH3
ENSG00000008294	SPAG9
ENSG00000008869	HEATR5B
ENSG00000008988	RPS20
ENSG00000011258	MBTD1
ENSG00000011376	LARS2
ENSG00000012779	ALOX5
ENSG00000014123	UFL1
ENSG00000015171	ZMYND11
ENSG00000022556	NLRP2
ENSG00000023572	GLRX2
ENSG00000023902	PLEKHO1
ENSG00000026559	KCNG1
ENSG00000026950	BTN3A1
ENSG00000035403	VCL
ENSG00000036549	ZZZ3
ENSG00000037241	RPL26L1
ENSG00000041515	MYO16
ENSG00000042753	AP2S1
ENSG00000043462	LCP2
ENSG00000044574	HSPA5
ENSG00000046604	DSG2
ENSG00000046889	PREX2
ENSG00000048471	SNX29
ENSG00000048740	CELF2
ENSG00000049239	H6PD
ENSG00000049249	TNFRSF9
ENSG00000051108	HERPUD1
ENSG00000053254	FOXN3
ENSG00000053371	AKR7A2
ENSG00000053900	ANAPC4
ENSG00000054148	PHPT1
ENSG00000054523	KIF1B
ENSG00000055208	TAB2
ENSG00000055609	KMT2C
ENSG00000056050	HPF1
ENSG00000056277	ZNF280C
ENSG00000057663	ATG5
ENSG00000058056	USP13
ENSG00000058272	PPP1R12A
ENSG00000058668	ATP2B4
ENSG00000060138	YBX3
ENSG00000060237	WNK1
ENSG00000060749	QSER1
ENSG00000060762	MPC1
ENSG00000060982	BCAT1
ENSG00000062582	MRPS24
ENSG00000063177	RPL18
ENSG00000063241	ISOC2
ENSG00000064102	INTS13
ENSG00000064313	TAF2
ENSG00000064393	HIPK2
ENSG00000064490	RFXANK
ENSG00000064999	ANKS1A
ENSG00000065268	WDR18
ENSG00000065518	NDUFB4
ENSG00000065526	SPEN
ENSG00000066084	DIP2B
ENSG00000066135	KDM4A
ENSG00000067533	RRP15
ENSG00000068305	MEF2A
ENSG00000068650	ATP11A
ENSG00000068654	POLR1A
ENSG00000068985	PAGE1
ENSG00000069020	MAST4
ENSG00000069431	ABCC9
ENSG00000069482	GAL
ENSG00000069509	FUNDC1
ENSG00000069702	TGFBR3
ENSG00000069849	ATP1B3
ENSG00000070018	LRP6
ENSG00000070501	POLB
ENSG00000071537	SEL1L
ENSG00000071859	FAM50A
ENSG00000071994	PDCD2
ENSG00000072364	AFF4
ENSG00000072506	HSD17B10
ENSG00000073614	KDM5A
ENSG00000074054	CLASP1
ENSG00000074071	MRPS34
ENSG00000074266	EED
ENSG00000074695	LMAN1
ENSG00000074755	ZZEF1
ENSG00000075142	SRI
ENSG00000075218	GTSE1
ENSG00000075426	FOSL2
ENSG00000075618	FSCN1
ENSG00000076043	REXO2
ENSG00000076108	BAZ2A
ENSG00000076321	KLHL20
ENSG00000078177	N4BP2
ENSG00000079156	OSBPL6
ENSG00000079462	PAFAH1B3
ENSG00000080345	RIF1
ENSG00000081377	CDC14B
ENSG00000081870	HSPB11
ENSG00000081913	PHLPP1
ENSG00000082074	FYB1
ENSG00000082175	PGR
ENSG00000082438	COBLL1
ENSG00000082512	TRAF5
ENSG00000082515	MRPL22
ENSG00000083168	KAT6A
ENSG00000083845	RPS5
ENSG00000084112	SSH1
ENSG00000084207	GSTP1
ENSG00000085871	MGST2
ENSG00000086504	MRPL28
ENSG00000086506	HBQ1
ENSG00000086619	ERO1B
ENSG00000087088	BAX
ENSG00000087266	SH3BP2
ENSG00000087302	C14orf166
ENSG00000087494	PTHLH
ENSG00000088035	ALG6
ENSG00000088448	ANKRD10
ENSG00000088766	CRLS1
ENSG00000088854	C20orf194
ENSG00000088986	DYNLL1
ENSG00000088992	TESC
ENSG00000089057	SLC23A2
ENSG00000089159	PXN
ENSG00000089248	ERP29
ENSG00000089327	FXYD5
ENSG00000089486	CDIP1
ENSG00000090013	BLVRB
ENSG00000090263	MRPS33
ENSG00000090612	ZNF268
ENSG00000090615	GOLGA3
ENSG00000090857	PDPR
ENSG00000090905	TNRC6A
ENSG00000090971	NAT14
ENSG00000090975	PITPNM2
ENSG00000091039	OSBPL8
ENSG00000091513	TF
ENSG00000091592	NLRP1
ENSG00000091622	PITPNM3
ENSG00000092068	SLC7A8
ENSG00000092621	PHGDH
ENSG00000095397	WHRN
ENSG00000095564	BTAF1
ENSG00000095739	BAMBI
ENSG00000096006	CRISP3
ENSG00000097007	ABL1
ENSG00000099385	BCL7C
ENSG00000099624	ATP5D
ENSG00000099795	NDUFB7
ENSG00000099804	CDC34
ENSG00000099901	RANBP1
ENSG00000099910	KLHL22
ENSG00000099977	DDT
ENSG00000100028	SNRPD3
ENSG00000100077	GRK3
ENSG00000100097	LGALS1
ENSG00000100142	POLR2F
ENSG00000100162	CENPM
ENSG00000100207	TCF20
ENSG00000100216	TOMM22
ENSG00000100242	SUN2
ENSG00000100319	ZMAT5
ENSG00000100330	MTMR3
ENSG00000100345	MYH9
ENSG00000100346	CACNA1I
ENSG00000100348	TXN2
ENSG00000100387	RBX1
ENSG00000100393	EP300
ENSG00000100417	PMM1
ENSG00000100426	ZBED4
ENSG00000100442	FKBP3
ENSG00000100453	GZMB
ENSG00000100479	POLE2
ENSG00000100503	NIN
ENSG00000100575	TIMM9
ENSG00000100580	TMED8
ENSG00000100625	SIX4
ENSG00000100632	ERH
ENSG00000100697	DICER1
ENSG00000100823	APEX1
ENSG00000100867	DHRS2
ENSG00000100911	PSME2
ENSG00000100968	NFATC4
ENSG00000101084	C20orf24
ENSG00000101132	PFDN4
ENSG00000101160	CTSZ
ENSG00000101182	PSMA7
ENSG00000101220	C20orf27
ENSG00000101236	RNF24
ENSG00000101412	E2F1
ENSG00000101439	CST3
ENSG00000101445	PPP1R16B
ENSG00000101608	MYL12A
ENSG00000101752	MIB1
ENSG00000101856	PGRMC1
ENSG00000101972	STAG2
ENSG00000102038	SMARCA1
ENSG00000102189	EEA1
ENSG00000102218	RP2
ENSG00000102221	JADE3
ENSG00000102287	GABRE
ENSG00000102390	PBDC1
ENSG00000102409	BEX4
ENSG00000102531	FNDC3A
ENSG00000102699	PARP4
ENSG00000102760	RGCC
ENSG00000102890	ELMO3
ENSG00000103034	NDRG4
ENSG00000103145	HCFC1R1
ENSG00000103222	ABCC1
ENSG00000103257	SLC7A5
ENSG00000103260	METRN
ENSG00000103275	UBE2I
ENSG00000103740	ACSBG1
ENSG00000103994	ZNF106
ENSG00000104112	SCG3
ENSG00000104140	RHOV
ENSG00000104529	EEF1D
ENSG00000104635	SLC39A14
ENSG00000104765	BNIP3L
ENSG00000104783	KCNN4
ENSG00000104904	OAZ1
ENSG00000104921	FCER2
ENSG00000104964	AES
ENSG00000104979	C19orf53
ENSG00000105048	TNNT1
ENSG00000105176	URI1
ENSG00000105185	PDCD5
ENSG00000105193	RPS16
ENSG00000105202	FBL
ENSG00000105248	CCDC94
ENSG00000105254	TBCB
ENSG00000105258	POLR2I
ENSG00000105372	RPS19
ENSG00000105379	ETFB
ENSG00000105404	RABAC1
ENSG00000105518	TMEM205
ENSG00000105538	RASIP1
ENSG00000105552	BCAT2
ENSG00000105610	KLF1
ENSG00000105640	RPL18A
ENSG00000105677	TMEM147
ENSG00000105778	AVL9
ENSG00000105810	CDK6
ENSG00000105953	OGDH
ENSG00000106078	COBL
ENSG00000106080	FKBP14
ENSG00000106153	CHCHD2
ENSG00000106211	HSPB1
ENSG00000106261	ZKSCAN1
ENSG00000106268	NUDT1
ENSG00000106355	LSM5
ENSG00000106399	RPA3
ENSG00000106537	TSPAN13
ENSG00000106617	PRKAG2
ENSG00000106992	AK1
ENSG00000107036	RIC1
ENSG00000107223	EDF1
ENSG00000107262	BAG1
ENSG00000107263	RAPGEF1
ENSG00000107438	PDLIM1
ENSG00000107672	NSMCE4A
ENSG00000107819	SFXN3
ENSG00000107833	NPM3
ENSG00000107863	ARHGAP21
ENSG00000107949	BCCIP
ENSG00000108010	GLRX3
ENSG00000108107	RPL28
ENSG00000108175	ZMIZ1
ENSG00000108256	NUFIP2
ENSG00000108405	P2RX1
ENSG00000108479	GALK1
ENSG00000108510	MED13
ENSG00000108518	PFN1
ENSG00000108582	CPD
ENSG00000108622	ICAM2
ENSG00000108691	CCL2
ENSG00000108826	MRPL27
ENSG00000108830	RND2
ENSG00000108848	LUC7L3
ENSG00000108953	YWHAE
ENSG00000109255	NMU
ENSG00000109534	GAR1
ENSG00000109572	CLCN3
ENSG00000109685	NSD2
ENSG00000109756	RAPGEF2
ENSG00000109846	CRYAB
ENSG00000109881	CCDC34
ENSG00000109919	MTCH2
ENSG00000110048	OSBP
ENSG00000110104	CCDC86
ENSG00000110367	DDX6
ENSG00000110395	CBL
ENSG00000110492	MDK
ENSG00000110700	RPS13
ENSG00000110717	NDUFS8
ENSG00000110851	PRDM4
ENSG00000110852	CLEC2B
ENSG00000110881	ASIC1
ENSG00000111145	ELK3
ENSG00000111196	MAGOHB
ENSG00000111237	VPS29
ENSG00000111371	SLC38A1
ENSG00000111424	VDR
ENSG00000111596	CNOT2
ENSG00000111644	ACRBP
ENSG00000111666	CHPT1
ENSG00000111678	C12orf57
ENSG00000111679	PTPN6
ENSG00000111696	NT5DC3
ENSG00000111775	COX6A1
ENSG00000111832	RWDD1
ENSG00000111860	CEP85L
ENSG00000111880	RNGTT
ENSG00000112078	KCTD20
ENSG00000112182	BACH2
ENSG00000112273	HDGFL1
ENSG00000112306	RPS12
ENSG00000112312	GMNN
ENSG00000112335	SNX3
ENSG00000112514	CUTA
ENSG00000112531	QKI
ENSG00000112624	BICRAL
ENSG00000112695	COX7A2
ENSG00000112759	SLC29A1
ENSG00000112941	PAPD7
ENSG00000112996	MRPS30
ENSG00000113194	FAF2
ENSG00000113273	ARSB
ENSG00000113387	SUB1
ENSG00000113441	LNPEP
ENSG00000113580	NR3C1
ENSG00000113594	LIFR
ENSG00000113732	ATP6V0E1
ENSG00000113739	STC2
ENSG00000113742	CPEB4
ENSG00000114023	FAM162A
ENSG00000114125	RNF7
ENSG00000114126	TFDP2
ENSG00000114127	XRN1
ENSG00000114391	RPL24
ENSG00000114439	BBX
ENSG00000114554	PLXNA1
ENSG00000114767	RRP9
ENSG00000114857	NKTR
ENSG00000114942	EEF1B2
ENSG00000114956	DGUOK
ENSG00000115020	PIKFYVE
ENSG00000115128	SF3B6
ENSG00000115255	REEP6
ENSG00000115268	RPS15
ENSG00000115286	NDUFS7
ENSG00000115350	POLE4
ENSG00000115525	ST3GAL5
ENSG00000115539	PDCL3
ENSG00000115594	IL1R1
ENSG00000115602	IL1RL1
ENSG00000115607	IL18RAP
ENSG00000115762	PLEKHB2
ENSG00000115806	GORASP2
ENSG00000115808	STRN
ENSG00000115875	SRSF7
ENSG00000115904	SOS1
ENSG00000115919	KYNU
ENSG00000115977	AAK1
ENSG00000116016	EPAS1
ENSG00000116030	SUMO1
ENSG00000116117	PARD3B
ENSG00000116171	SCP2
ENSG00000116288	PARK7
ENSG00000116459	ATP5F1
ENSG00000116539	ASH1L
ENSG00000116586	LAMTOR2
ENSG00000116604	MEF2D
ENSG00000116649	SRM
ENSG00000116675	DNAJC6
ENSG00000116698	SMG7
ENSG00000116717	GADD45A
ENSG00000116761	CTH
ENSG00000116852	KIF21B
ENSG00000116898	MRPS15
ENSG00000117000	RLF
ENSG00000117118	SDHB
ENSG00000117139	KDM5B
ENSG00000117298	ECE1
ENSG00000117318	ID3
ENSG00000117394	SLC2A1
ENSG00000117395	EBNA1BP2
ENSG00000117410	ATP6V0B
ENSG00000117450	PRDX1
ENSG00000117523	PRRC2C
ENSG00000117543	DPH5
ENSG00000117592	PRDX6
ENSG00000117632	STMN1
ENSG00000117691	NENF
ENSG00000117713	ARID1A
ENSG00000117906	RCN2
ENSG00000118181	RPS25
ENSG00000118193	KIF14
ENSG00000118200	CAMSAP2
ENSG00000118263	KLF7
ENSG00000118276	B4GALT6
ENSG00000118418	HMGN3
ENSG00000118495	PLAGL1
ENSG00000118503	TNFAIP3
ENSG00000118513	MYB
ENSG00000118640	VAMP8
ENSG00000118680	MYL12B
ENSG00000118816	CCNI
ENSG00000118873	RAB3GAP2
ENSG00000118939	UCHL3
ENSG00000119013	NDUFB3
ENSG00000119185	ITGB1BP1
ENSG00000119280	C1orf198
ENSG00000119421	NDUFA8
ENSG00000119431	HDHD3
ENSG00000119772	DNMT3A
ENSG00000119778	ATAD2B
ENSG00000119865	CNRIP1
ENSG00000119986	AVPI1
ENSG00000120071	KANSL1
ENSG00000120137	PANK3
ENSG00000120519	SLC10A7
ENSG00000120533	ENY2
ENSG00000120889	TNFRSF10B
ENSG00000121211	MND1
ENSG00000121310	ECHDC2
ENSG00000122026	RPL21
ENSG00000122034	GTF3A
ENSG00000122126	OCRL
ENSG00000122218	COPA
ENSG00000122643	NT5C3A
ENSG00000122694	GLIPR2
ENSG00000122705	CLTA
ENSG00000122861	PLAU
ENSG00000122873	CISD1
ENSG00000123066	MED13L
ENSG00000123080	CDKN2C
ENSG00000123144	TRIR
ENSG00000123159	GIPC1
ENSG00000123178	SPRYD7
ENSG00000123179	EBPL
ENSG00000123191	ATP7B
ENSG00000123349	PFDN5
ENSG00000123473	STIL
ENSG00000123496	IL13RA2
ENSG00000123545	NDUFAF4
ENSG00000123643	SLC36A1
ENSG00000123975	CKS2
ENSG00000124098	FAM210B
ENSG00000124151	NCOA3
ENSG00000124172	ATP5E
ENSG00000124177	CHD6
ENSG00000124193	SRSF6
ENSG00000124198	ARFGEF2
ENSG00000124222	STX16
ENSG00000124486	USP9X
ENSG00000124508	BTN2A2
ENSG00000124541	RRP36
ENSG00000124562	SNRPC
ENSG00000124570	SERPINB6
ENSG00000124613	ZNF391
ENSG00000124659	TBCC
ENSG00000124733	MEA1
ENSG00000124782	RREB1
ENSG00000124789	NUP153
ENSG00000124813	RUNX2
ENSG00000125148	MT2A
ENSG00000125257	ABCC4
ENSG00000125356	NDUFA1
ENSG00000125388	GRK4
ENSG00000125503	PPP1R12C
ENSG00000125611	CHCHD5
ENSG00000125652	ALKBH7
ENSG00000125656	CLPP
ENSG00000125686	MED1
ENSG00000125691	RPL23
ENSG00000125743	SNRPD2
ENSG00000125817	CENPB
ENSG00000125898	FAM110A
ENSG00000125901	MRPS26
ENSG00000125968	ID1
ENSG00000125971	DYNLRB1
ENSG00000126003	PLAGL2
ENSG00000126012	KDM5C
ENSG00000126088	UROD
ENSG00000126247	CAPNS1
ENSG00000126267	COX6B1
ENSG00000126432	PRDX5
ENSG00000126756	UXT
ENSG00000126934	MAP2K2
ENSG00000126970	ZC4H2
ENSG00000127184	COX7C
ENSG00000127329	PTPRB
ENSG00000127337	YEATS4
ENSG00000127445	PIN1
ENSG00000127507	ADGRE2
ENSG00000127540	UQCR11
ENSG00000127884	ECHS1
ENSG00000127922	SEM1
ENSG00000128011	LRFN1
ENSG00000128165	ADM2
ENSG00000128185	DGCR6L
ENSG00000128245	YWHAH
ENSG00000128268	MGAT3
ENSG00000128309	MPST
ENSG00000128609	NDUFA5
ENSG00000128626	MRPS12
ENSG00000128708	HAT1
ENSG00000128881	TTBK2
ENSG00000128951	DUT
ENSG00000128965	CHAC1
ENSG00000129055	ANAPC13
ENSG00000129173	E2F8
ENSG00000129315	CCNT1
ENSG00000129538	RNASE1
ENSG00000129562	DAD1
ENSG00000129675	ARHGEF6
ENSG00000129757	CDKN1C
ENSG00000129968	ABHD17A
ENSG00000129991	TNNI3
ENSG00000130005	GAMT
ENSG00000130165	ELOF1
ENSG00000130255	RPL36
ENSG00000130313	PGLS
ENSG00000130349	C6orf203
ENSG00000130396	AFDN
ENSG00000130449	ZSWIM6
ENSG00000130520	LSM4
ENSG00000130522	JUND
ENSG00000130528	HRC
ENSG00000130559	CAMSAP1
ENSG00000130560	UBAC1
ENSG00000130600	H19
ENSG00000130656	HBZ
ENSG00000130724	CHMP2A
ENSG00000130731	METTL26
ENSG00000130770	ATPIF1
ENSG00000130779	CLIP1
ENSG00000130856	ZNF236
ENSG00000131015	ULBP2
ENSG00000131023	LATS1
ENSG00000131115	ZNF227
ENSG00000131116	ZNF428
ENSG00000131143	COX4I1
ENSG00000131174	COX7B
ENSG00000131374	TBC1D5
ENSG00000131389	SLC6A6
ENSG00000131711	MAP1B
ENSG00000131845	ZNF304
ENSG00000131873	CHSY1
ENSG00000131876	SNRPA1
ENSG00000131914	LIN28A
ENSG00000132205	EMILIN2
ENSG00000132305	IMMT
ENSG00000132323	ILKAP
ENSG00000132341	RAN
ENSG00000132386	SERPINF1
ENSG00000132429	POPDC3
ENSG00000132466	ANKRD17
ENSG00000132510	KDM6B
ENSG00000132541	RIDA
ENSG00000132646	PCNA
ENSG00000132661	NXT1
ENSG00000132680	KIAA0907
ENSG00000132953	XPO4
ENSG00000132963	POMP
ENSG00000133112	TPT1
ENSG00000133265	HSPBP1
ENSG00000133316	WDR74
ENSG00000133317	LGALS12
ENSG00000133398	MED10
ENSG00000133639	BTG1
ENSG00000133657	ATP13A3
ENSG00000133742	CA1
ENSG00000134046	MBD2
ENSG00000134056	MRPS36
ENSG00000134070	IRAK2
ENSG00000134107	BHLHE40
ENSG00000134153	EMC7
ENSG00000134248	LAMTOR5
ENSG00000134294	SLC38A2
ENSG00000134313	KIDINS220
ENSG00000134318	ROCK2
ENSG00000134326	CMPK2
ENSG00000134333	LDHA
ENSG00000134352	IL6ST
ENSG00000134590	RTL8C
ENSG00000134644	PUM1
ENSG00000134698	AGO4
ENSG00000134757	DSG3
ENSG00000134809	TIMM10
ENSG00000134817	APLNR
ENSG00000134901	KDELC1
ENSG00000135045	C9orf40
ENSG00000135119	RNFT2
ENSG00000135211	TMEM60
ENSG00000135218	CD36
ENSG00000135390	ATP5G2
ENSG00000135441	BLOC1S1
ENSG00000135617	PRADC1
ENSG00000135686	KLHL36
ENSG00000135698	MPHOSPH6
ENSG00000135842	FAM129A
ENSG00000135930	EIF4E2
ENSG00000135940	COX5B
ENSG00000135968	GCC2
ENSG00000135972	MRPS9
ENSG00000136052	SLC41A2
ENSG00000136104	RNASEH2B
ENSG00000136238	RAC1
ENSG00000136244	IL6
ENSG00000136295	TTYH3
ENSG00000136381	IREB2
ENSG00000136463	TACO1
ENSG00000136485	DCAF7
ENSG00000136521	NDUFB5
ENSG00000136603	SKIL
ENSG00000136732	GYPC
ENSG00000136810	TXN
ENSG00000136830	FAM129B
ENSG00000136908	DPM2
ENSG00000136929	HEMGN
ENSG00000136936	XPA
ENSG00000136950	ARPC5L
ENSG00000136982	DSCC1
ENSG00000137038	DMAC1
ENSG00000137094	DNAJB5
ENSG00000137161	CNPY3
ENSG00000137210	TMEM14B
ENSG00000137404	NRM
ENSG00000137563	GGH
ENSG00000137699	TRIM29
ENSG00000137818	RPLP1
ENSG00000137942	FNBP1L
ENSG00000137970	RPL7P9
ENSG00000138175	ARL3
ENSG00000138246	DNAJC13
ENSG00000138326	RPS24
ENSG00000138448	ITGAV
ENSG00000138449	SLC40A1
ENSG00000138495	COX17
ENSG00000138593	SECISBP2L
ENSG00000138629	UBL7
ENSG00000138688	KIAA1109
ENSG00000138757	G3BP2
ENSG00000138764	CCNG2
ENSG00000138767	CNOT6L
ENSG00000138802	SEC24B
ENSG00000138821	SLC39A8
ENSG00000139083	ETV6
ENSG00000139194	RBP5
ENSG00000139289	PHLDA1
ENSG00000139343	SNRPF
ENSG00000139354	GAS2L3
ENSG00000139514	SLC7A1
ENSG00000139645	ANKRD52
ENSG00000139697	SBNO1
ENSG00000139718	SETD1B
ENSG00000139722	VPS37B
ENSG00000139793	MBNL2
ENSG00000140022	STON2
ENSG00000140105	WARS
ENSG00000140262	TCF12
ENSG00000140280	LYSMD2
ENSG00000140319	SRP14
ENSG00000140367	UBE2Q2
ENSG00000140396	NCOA2
ENSG00000140463	BBS4
ENSG00000140577	CRTC3
ENSG00000140598	EFL1
ENSG00000140600	SH3GL3
ENSG00000140612	SEC11A
ENSG00000140691	ARMC5
ENSG00000140905	GCSH
ENSG00000140990	NDUFB10
ENSG00000141084	RANBP10
ENSG00000141349	G6PC3
ENSG00000141384	TAF4B
ENSG00000141391	PRELID3A
ENSG00000141429	GALNT1
ENSG00000141562	NARF
ENSG00000141564	RPTOR
ENSG00000141698	NT5C3B
ENSG00000141753	IGFBP4
ENSG00000141759	TXNL4A
ENSG00000141854	MISP3
ENSG00000141858	SAMD1
ENSG00000141956	PRDM15
ENSG00000142002	DPP9
ENSG00000142168	SOD1
ENSG00000142185	TRPM2
ENSG00000142197	DOPEY2
ENSG00000142207	URB1
ENSG00000142227	EMP3
ENSG00000142235	LMTK3
ENSG00000142507	PSMB6
ENSG00000142544	CTU1
ENSG00000142546	NOSIP
ENSG00000142669	SH3BGRL3
ENSG00000142684	ZNF593
ENSG00000143061	IGSF3
ENSG00000143067	ZNF697
ENSG00000143106	PSMA5
ENSG00000143162	CREG1
ENSG00000143222	UFC1
ENSG00000143224	PPOX
ENSG00000143314	MRPL24
ENSG00000143322	ABL2
ENSG00000143367	TUFT1
ENSG00000143398	PIP5K1A
ENSG00000143437	ARNT
ENSG00000143442	POGZ
ENSG00000143742	SRP9
ENSG00000143771	CNIH4
ENSG00000143774	GUK1
ENSG00000143776	CDC42BPA
ENSG00000143839	REN
ENSG00000143851	PTPN7
ENSG00000143947	RPS27A
ENSG00000143970	ASXL2
ENSG00000143977	SNRPG
ENSG00000144034	TPRKB
ENSG00000144036	EXOC6B
ENSG00000144233	AMMECR1L
ENSG00000144426	NBEAL1
ENSG00000144713	RPL32
ENSG00000144848	ATG3
ENSG00000144868	TMEM108
ENSG00000145194	ECE2
ENSG00000145354	CISD2
ENSG00000145391	SETD7
ENSG00000145425	RPS3A
ENSG00000145494	NDUFS6
ENSG00000145592	RPL37
ENSG00000145685	LHFPL2
ENSG00000145730	PAM
ENSG00000145741	BTF3
ENSG00000145780	FEM1C
ENSG00000146072	TNFRSF21
ENSG00000146247	PHIP
ENSG00000146425	DYNLT1
ENSG00000146701	MDH2
ENSG00000147123	NDUFB11
ENSG00000147124	ZNF41
ENSG00000147133	TAF1
ENSG00000147155	EBP
ENSG00000147381	MAGEA4
ENSG00000147400	CETN2
ENSG00000147604	RPL7
ENSG00000147650	LRP12
ENSG00000147684	NDUFB9
ENSG00000147804	SLC39A4
ENSG00000148158	SNX30
ENSG00000148200	NR6A1
ENSG00000148334	PTGES2
ENSG00000148362	PAXX
ENSG00000148400	NOTCH1
ENSG00000148516	ZEB1
ENSG00000148606	POLR3A
ENSG00000148688	RPP30
ENSG00000148690	FRA10AC1
ENSG00000148773	MKI67
ENSG00000148834	GSTO1
ENSG00000148908	RGS10
ENSG00000149100	EIF3M
ENSG00000149196	HIKESHI
ENSG00000149212	SESN3
ENSG00000149289	ZC3H12C
ENSG00000149428	HYOU1
ENSG00000149516	MS4A3
ENSG00000149557	FEZ1
ENSG00000149600	COMMD7
ENSG00000149639	SOGA1
ENSG00000149806	FAU
ENSG00000149923	PPP4C
ENSG00000149925	ALDOA
ENSG00000149932	TMEM219
ENSG00000150459	SAP18
ENSG00000150764	DIXDC1
ENSG00000150787	PTS
ENSG00000150961	SEC24D
ENSG00000151012	SLC7A11
ENSG00000151287	TEX30
ENSG00000151332	MBIP
ENSG00000151366	NDUFC2
ENSG00000151458	ANKRD50
ENSG00000151500	THYN1
ENSG00000151552	QDPR
ENSG00000151576	QTRT2
ENSG00000151657	KIN
ENSG00000151718	WWC2
ENSG00000151729	SLC25A4
ENSG00000151929	BAG3
ENSG00000152102	FAM168B
ENSG00000152127	MGAT5
ENSG00000152147	GEMIN6
ENSG00000152223	EPG5
ENSG00000152291	TGOLN2
ENSG00000152377	SPOCK1
ENSG00000152464	RPP38
ENSG00000152580	IGSF10
ENSG00000152601	MBNL1
ENSG00000152642	GPD1L
ENSG00000152795	HNRNPDL
ENSG00000152952	PLOD2
ENSG00000153046	CDYL
ENSG00000153048	CARHSP1
ENSG00000153201	RANBP2
ENSG00000153317	ASAP1
ENSG00000153574	RPIA
ENSG00000153774	CFDP1
ENSG00000153976	HS3ST3A1
ENSG00000154146	NRGN
ENSG00000154188	ANGPT1
ENSG00000154229	PRKCA
ENSG00000154269	ENPP3
ENSG00000154310	TNIK
ENSG00000154479	CCDC173
ENSG00000154518	ATP5G3
ENSG00000154537	FAM27C
ENSG00000154582	ELOC
ENSG00000154719	MRPL39
ENSG00000154723	ATP5J
ENSG00000154864	PIEZO2
ENSG00000155066	PROM2
ENSG00000155115	GTF3C6
ENSG00000155368	DBI
ENSG00000155438	NIFK
ENSG00000155495	MAGEC1
ENSG00000155660	PDIA4
ENSG00000155846	PPARGC1B
ENSG00000155959	VBP1
ENSG00000156261	CCT8
ENSG00000156384	SFR1
ENSG00000156411	C14orf2
ENSG00000156467	UQCRB
ENSG00000156469	MTERF3
ENSG00000156482	RPL30
ENSG00000156535	CD109
ENSG00000156587	UBE2L6
ENSG00000156650	KAT6B
ENSG00000157106	SMG1
ENSG00000157570	TSPAN18
ENSG00000157657	ZNF618
ENSG00000157741	UBN2
ENSG00000157778	PSMG3
ENSG00000157985	AGAP1
ENSG00000158042	MRPL17
ENSG00000158079	PTPDC1
ENSG00000158158	CNNM4
ENSG00000158195	WASF2
ENSG00000158246	FAM46B
ENSG00000158373	HIST1H2BD
ENSG00000158406	HIST1H4H
ENSG00000158578	ALAS2
ENSG00000158691	ZSCAN12
ENSG00000158716	DUSP23
ENSG00000158856	DMTN
ENSG00000159199	ATP5G1
ENSG00000159210	SNF8
ENSG00000159267	HLCS
ENSG00000159335	PTMS
ENSG00000159352	PSMD4
ENSG00000159377	PSMB4
ENSG00000159593	NAE1
ENSG00000160075	SSU72
ENSG00000160087	UBE2J2
ENSG00000160124	CCDC58
ENSG00000160213	CSTB
ENSG00000160256	FAM207A
ENSG00000160284	SPATC1L
ENSG00000160551	TAOK1
ENSG00000160588	MPZL3
ENSG00000160712	IL6R
ENSG00000160813	PPP1R35
ENSG00000161016	RPL8
ENSG00000161021	MAML1
ENSG00000161179	YDJC
ENSG00000161180	CCDC116
ENSG00000161202	DVL3
ENSG00000161547	SRSF2
ENSG00000161647	MPP3
ENSG00000161671	EMC10
ENSG00000161970	RPL26
ENSG00000161981	SNRNP25
ENSG00000162191	UBXN1
ENSG00000162385	MAGOH
ENSG00000162402	USP24
ENSG00000162407	PLPP3
ENSG00000162415	ZSWIM5
ENSG00000162543	UBXN10
ENSG00000162585	FAAP20
ENSG00000162599	NFIA
ENSG00000162616	DNAJB4
ENSG00000162702	ZNF281
ENSG00000162704	ARPC5
ENSG00000162722	TRIM58
ENSG00000162733	DDR2
ENSG00000162775	RBM15
ENSG00000162924	REL
ENSG00000162951	LRRTM1
ENSG00000162961	DPY30
ENSG00000163001	CFAP36
ENSG00000163002	NUP35
ENSG00000163040	CCDC74A
ENSG00000163041	H3F3A
ENSG00000163125	RPRD2
ENSG00000163170	BOLA3
ENSG00000163171	CDC42EP3
ENSG00000163191	S100A11
ENSG00000163218	PGLYRP4
ENSG00000163344	PMVK
ENSG00000163412	EIF4E3
ENSG00000163463	KRTCAP2
ENSG00000163513	TGFBR2
ENSG00000163541	SUCLG1
ENSG00000163565	IFI16
ENSG00000163568	AIM2
ENSG00000163584	RPL22L1
ENSG00000163634	THOC7
ENSG00000163635	ATXN7
ENSG00000163682	RPL9
ENSG00000163882	POLR2H
ENSG00000163923	RPL39L
ENSG00000163945	UVSSA
ENSG00000163947	ARHGEF3
ENSG00000163950	SLBP
ENSG00000163960	UBXN7
ENSG00000164032	H2AFZ
ENSG00000164061	BSN
ENSG00000164070	HSPA4L
ENSG00000164105	SAP30
ENSG00000164109	MAD2L1
ENSG00000164187	LMBRD2
ENSG00000164300	SERINC5
ENSG00000164327	RICTOR
ENSG00000164405	UQCRQ
ENSG00000164442	CITED2
ENSG00000164506	STXBP5
ENSG00000164530	PI16
ENSG00000164548	TRA2A
ENSG00000164587	RPS14
ENSG00000164611	PTTG1
ENSG00000164687	FABP5
ENSG00000164715	LMTK2
ENSG00000164896	FASTK
ENSG00000164897	TMUB1
ENSG00000164919	COX6C
ENSG00000164934	DCAF13
ENSG00000164983	TMEM65
ENSG00000165060	FXN
ENSG00000165102	HGSNAT
ENSG00000165416	SUGT1
ENSG00000165449	SLC16A9
ENSG00000165487	MICU2
ENSG00000165502	RPL36AL
ENSG00000165584	SSX3
ENSG00000165633	VSTM4
ENSG00000165637	VDAC2
ENSG00000165644	COMTD1
ENSG00000165650	PDZD8
ENSG00000165671	NSD1
ENSG00000165724	ZMYND19
ENSG00000165775	FUNDC2
ENSG00000165891	E2F7
ENSG00000165895	ARHGAP42
ENSG00000166049	PASD1
ENSG00000166136	NDUFB8
ENSG00000166171	DPCD
ENSG00000166337	TAF10
ENSG00000166398	KIAA0355
ENSG00000166436	TRIM66
ENSG00000166441	RPL27A
ENSG00000166595	FAM96B
ENSG00000166716	ZNF592
ENSG00000166741	NNMT
ENSG00000166747	AP1G1
ENSG00000166797	FAM96A
ENSG00000166860	ZBTB39
ENSG00000166863	TAC3
ENSG00000166888	STAT6
ENSG00000166889	PATL1
ENSG00000166949	SMAD3
ENSG00000167085	PHB
ENSG00000167088	SNRPD1
ENSG00000167258	CDK12
ENSG00000167272	POP5
ENSG00000167283	ATP5L
ENSG00000167460	TPM4
ENSG00000167508	MVD
ENSG00000167522	ANKRD11
ENSG00000167526	RPL13
ENSG00000167536	DHRS13
ENSG00000167601	AXL
ENSG00000167641	PPP1R14A
ENSG00000167674	HDGFL2
ENSG00000167685	ZNF444
ENSG00000167700	MFSD3
ENSG00000167705	RILP
ENSG00000167748	KLK1
ENSG00000167785	ZNF558
ENSG00000167799	NUDT8
ENSG00000167863	ATP5H
ENSG00000167900	TK1
ENSG00000167994	RAB3IL1
ENSG00000167996	FTH1
ENSG00000168061	SAC3D1
ENSG00000168071	CCDC88B
ENSG00000168090	COPS6
ENSG00000168101	NUDT16L1
ENSG00000168209	DDIT4
ENSG00000168303	MPLKIP
ENSG00000168393	DTYMK
ENSG00000168461	RAB31
ENSG00000168556	ING2
ENSG00000168615	ADAM9
ENSG00000168653	NDUFS5
ENSG00000168710	AHCYL1
ENSG00000168769	TET2
ENSG00000168813	ZNF507
ENSG00000168958	MFF
ENSG00000169019	COMMD8
ENSG00000169020	ATP5I
ENSG00000169021	UQCRFS1
ENSG00000169059	VCX3A
ENSG00000169155	ZBTB43
ENSG00000169174	PCSK9
ENSG00000169189	NSMCE1
ENSG00000169203	NPIPB12
ENSG00000169230	PRELID1
ENSG00000169241	SLC50A1
ENSG00000169288	MRPL1
ENSG00000169359	SLC33A1
ENSG00000169372	CRADD
ENSG00000169499	PLEKHA2
ENSG00000169504	CLIC4
ENSG00000169550	MUC15
ENSG00000169567	HINT1
ENSG00000169599	NFU1
ENSG00000169607	CKAP2L
ENSG00000169689	CENPX
ENSG00000169696	ASPSCR1
ENSG00000169738	DCXR
ENSG00000169826	CSGALNACT2
ENSG00000169967	MAP3K2
ENSG00000169976	SF3B5
ENSG00000170089	AC106795.1
ENSG00000170100	ZNF778
ENSG00000170180	GYPA
ENSG00000170322	NFRKB
ENSG00000170345	FOS
ENSG00000170471	RALGAPB
ENSG00000170525	PFKFB3
ENSG00000170608	FOXA3
ENSG00000170632	ARMC10
ENSG00000170791	CHCHD7
ENSG00000170846	AC093323.1
ENSG00000170860	LSM3
ENSG00000170889	RPS9
ENSG00000170906	NDUFA3
ENSG00000171135	JAGN1
ENSG00000171204	TMEM126B
ENSG00000171222	SCAND1
ENSG00000171311	EXOSC1
ENSG00000171316	CHD7
ENSG00000171345	KRT19
ENSG00000171421	MRPL36
ENSG00000171467	ZNF318
ENSG00000171475	WIPF2
ENSG00000171703	TCEA2
ENSG00000171735	CAMTA1
ENSG00000171863	RPS7
ENSG00000171984	C20orf196
ENSG00000172115	CYCS
ENSG00000172301	COPRS
ENSG00000172331	BPGM
ENSG00000172336	POP7
ENSG00000172428	COPS9
ENSG00000172493	AFF1
ENSG00000172586	CHCHD1
ENSG00000172590	MRPL52
ENSG00000172667	ZMAT3
ENSG00000172809	RPL38
ENSG00000172943	PHF8
ENSG00000173113	TRMT112
ENSG00000173207	CKS1B
ENSG00000173218	VANGL1
ENSG00000173264	GPR137
ENSG00000173267	SNCG
ENSG00000173272	MZT2A
ENSG00000173273	TNKS
ENSG00000173276	ZBTB21
ENSG00000173402	DAG1
ENSG00000173457	PPP1R14B
ENSG00000173486	FKBP2
ENSG00000173511	VEGFB
ENSG00000173517	PEAK1
ENSG00000173559	NABP1
ENSG00000173660	UQCRH
ENSG00000173757	STAT5B
ENSG00000173889	PHC3
ENSG00000173915	USMG5
ENSG00000173928	SWSAP1
ENSG00000173992	CCS
ENSG00000174021	GNG5
ENSG00000174130	TLR6
ENSG00000174197	MGA
ENSG00000174276	ZNHIT2
ENSG00000174547	MRPL11
ENSG00000174705	SH3PXD2B
ENSG00000174721	FGFBP3
ENSG00000174744	BRMS1
ENSG00000174775	HRAS
ENSG00000174844	DNAH12
ENSG00000174886	NDUFA11
ENSG00000175061	LRRC75A-AS1
ENSG00000175066	GK5
ENSG00000175334	BANF1
ENSG00000175352	NRIP3
ENSG00000175390	EIF3F
ENSG00000175449	RFESD
ENSG00000175467	SART1
ENSG00000175567	UCP2
ENSG00000175602	CCDC85B
ENSG00000175643	RMI2
ENSG00000175727	MLXIP
ENSG00000175756	AURKAIP1
ENSG00000176101	SSNA1
ENSG00000176171	BNIP3
ENSG00000176182	MYPOP
ENSG00000176261	ZBTB8OS
ENSG00000176396	EID2
ENSG00000176485	PLA2G16
ENSG00000176566	DCAF4L2
ENSG00000176624	MEX3C
ENSG00000176731	C8orf59
ENSG00000176826	FKBP9P1
ENSG00000176988	FMR1NB
ENSG00000177000	MTHFR
ENSG00000177119	ANO6
ENSG00000177156	TALDO1
ENSG00000177189	RPS6KA3
ENSG00000177311	ZBTB38
ENSG00000177383	MAGEF1
ENSG00000177600	RPLP2
ENSG00000177700	POLR2L
ENSG00000177888	ZBTB41
ENSG00000178028	DMAP1
ENSG00000178307	TMEM11
ENSG00000178538	CA8
ENSG00000178718	RPP25
ENSG00000178741	COX5A
ENSG00000178896	EXOSC4
ENSG00000178982	EIF3K
ENSG00000179041	RRS1
ENSG00000179119	SPTY2D1
ENSG00000179241	LDLRAD3
ENSG00000179406	LINC00174
ENSG00000179820	MYADM
ENSG00000179918	SEPHS2
ENSG00000179922	ZNF784
ENSG00000179981	TSHZ1
ENSG00000180263	FGD6
ENSG00000180304	OAZ2
ENSG00000180357	ZNF609
ENSG00000180530	NRIP1
ENSG00000180573	HIST1H2AC
ENSG00000180879	SSR4
ENSG00000180992	MRPL14
ENSG00000181029	TRAPPC5
ENSG00000181404	WASHC1
ENSG00000181444	ZNF467
ENSG00000181450	ZNF678
ENSG00000181467	RAP2B
ENSG00000181555	SETD2
ENSG00000181817	LSM10
ENSG00000181827	RFX7
ENSG00000182004	SNRPE
ENSG00000182093	WRB
ENSG00000182117	NOP10
ENSG00000182154	MRPL41
ENSG00000182512	GLRX5
ENSG00000182518	FAM104B
ENSG00000182551	ADI1
ENSG00000182583	VCX
ENSG00000182606	TRAK1
ENSG00000182670	TTC3
ENSG00000182774	RPS17
ENSG00000182890	GLUD2
ENSG00000182899	RPL35A
ENSG00000182973	CNOT10
ENSG00000183087	GAS6
ENSG00000183155	RABIF
ENSG00000183172	SMDT1
ENSG00000183508	FAM46C
ENSG00000183527	PSMG1
ENSG00000183617	MRPL54
ENSG00000183621	ZNF438
ENSG00000183648	NDUFB1
ENSG00000183696	UPP1
ENSG00000183762	KREMEN1
ENSG00000183780	SLC35F3
ENSG00000183826	BTBD9
ENSG00000183978	COA3
ENSG00000184060	ADAP2
ENSG00000184076	UQCR10
ENSG00000184207	PGP
ENSG00000184209	SNRNP35
ENSG00000184384	MAML2
ENSG00000184436	THAP7
ENSG00000184489	PTP4A3
ENSG00000184675	AMER1
ENSG00000184677	ZBTB40
ENSG00000184678	HIST2H2BE
ENSG00000184735	DDX53
ENSG00000184752	NDUFA12
ENSG00000184785	SMIM10
ENSG00000184898	RBM43
ENSG00000184967	NOC4L
ENSG00000184983	NDUFA6
ENSG00000185088	RPS27L
ENSG00000185198	PRSS57
ENSG00000185222	TCEAL9
ENSG00000185236	RAB11B
ENSG00000185338	SOCS1
ENSG00000185551	NR2F2
ENSG00000185591	SP1
ENSG00000185596	WASH3P
ENSG00000185651	UBE2L3
ENSG00000185808	PIGP
ENSG00000185825	BCAP31
ENSG00000185842	DNAH14
ENSG00000185883	ATP6V0C
ENSG00000185904	LINC00839
ENSG00000185909	KLHDC8B
ENSG00000185989	RASA3
ENSG00000186010	NDUFA13
ENSG00000186132	C2orf76
ENSG00000186184	POLR1D
ENSG00000186185	KIF18B
ENSG00000186260	MKL2
ENSG00000186566	GPATCH8
ENSG00000186591	UBE2H
ENSG00000186654	PRR5
ENSG00000186716	BCR
ENSG00000186918	ZNF395
ENSG00000187017	ESPN
ENSG00000187079	TEAD1
ENSG00000187109	NAP1L1
ENSG00000187266	EPOR
ENSG00000187601	MAGEH1
ENSG00000187605	TET3
ENSG00000187678	SPRY4
ENSG00000187837	HIST1H1C
ENSG00000187840	EIF4EBP1
ENSG00000187867	PALM3
ENSG00000188010	MORN2
ENSG00000188211	NCR3LG1
ENSG00000188243	COMMD6
ENSG00000188343	FAM92A
ENSG00000188486	H2AFX
ENSG00000188522	FAM83G
ENSG00000188536	HBA2
ENSG00000188559	RALGAPA2
ENSG00000188636	RTL6
ENSG00000188786	MTF1
ENSG00000188827	SLX4
ENSG00000188846	RPL14
ENSG00000188994	ZNF292
ENSG00000189067	LITAF
ENSG00000196072	BLOC1S2
ENSG00000196141	SPATS2L
ENSG00000196151	WDSUB1
ENSG00000196247	ZNF107
ENSG00000196323	ZBTB44
ENSG00000196338	NLGN3
ENSG00000196367	TRRAP
ENSG00000196591	HDAC2
ENSG00000196628	TCF4
ENSG00000196660	SLC30A10
ENSG00000196683	TOMM7
ENSG00000196712	NF1
ENSG00000196730	DAPK1
ENSG00000196787	HIST1H2AG
ENSG00000196834	POTEI
ENSG00000196878	LAMB3
ENSG00000196914	ARHGEF12
ENSG00000196937	FAM3C
ENSG00000196950	SLC39A10
ENSG00000196954	CASP4
ENSG00000197217	ENTPD4
ENSG00000197265	GTF2E2
ENSG00000197312	DDI2
ENSG00000197345	MRPL21
ENSG00000197386	HTT
ENSG00000197498	RPF2
ENSG00000197568	HHLA3
ENSG00000197728	RPS26
ENSG00000197746	PSAP
ENSG00000197756	RPL37A
ENSG00000197766	CFD
ENSG00000197818	SLC9A8
ENSG00000197892	KIF13B
ENSG00000197903	HIST1H2BK
ENSG00000197905	TEAD4
ENSG00000197928	ZNF677
ENSG00000197933	ZNF823
ENSG00000197976	AKAP17A
ENSG00000197982	C1orf122
ENSG00000198034	RPS4X
ENSG00000198162	MAN1A2
ENSG00000198171	DDRGK1
ENSG00000198189	HSD17B11
ENSG00000198242	RPL23A
ENSG00000198258	UBL5
ENSG00000198315	ZKSCAN8
ENSG00000198336	MYL4
ENSG00000198373	WWP2
ENSG00000198380	GFPT1
ENSG00000198431	TXNRD1
ENSG00000198498	TMA16
ENSG00000198521	ZNF43
ENSG00000198612	COPS8
ENSG00000198668	CALM1
ENSG00000198681	MAGEA1
ENSG00000198695	MT-ND6
ENSG00000198736	MSRB1
ENSG00000198752	CDC42BPB
ENSG00000198763	MT-ND2
ENSG00000198786	MT-ND5
ENSG00000198795	ZNF521
ENSG00000198830	HMGN2
ENSG00000198832	SELENOM
ENSG00000198840	MT-ND3
ENSG00000198853	RUSC2
ENSG00000198873	GRK5
ENSG00000198888	MT-ND1
ENSG00000198918	RPL39
ENSG00000198930	CSAG1
ENSG00000198931	APRT
ENSG00000198945	L3MBTL3
ENSG00000198954	KIF1BP
ENSG00000198961	PJA2
ENSG00000203727	SAMD5
ENSG00000203760	CENPW
ENSG00000203783	PRR9
ENSG00000203950	RTL8A
ENSG00000204161	C10orf128
ENSG00000204220	PFDN6
ENSG00000204227	RING1
ENSG00000204272	NBDY
ENSG00000204315	FKBPL
ENSG00000204316	MRPL38
ENSG00000204356	NELFE
ENSG00000204387	C6orf48
ENSG00000204392	LSM2
ENSG00000204435	CSNK2B
ENSG00000204472	AIF1
ENSG00000204592	HLA-E
ENSG00000205138	SDHAF1
ENSG00000205413	SAMD9
ENSG00000205581	HMGN1
ENSG00000205642	VCX3B
ENSG00000205978	NYNRIN
ENSG00000205981	DNAJC19
ENSG00000206013	IFITM5
ENSG00000206140	TMEM191C
ENSG00000206172	HBA1
ENSG00000206418	RAB12
ENSG00000206560	ANKRD28
ENSG00000211455	STK38L
ENSG00000211459	MT-RNR1
ENSG00000213339	QTRT1
ENSG00000213390	ARHGAP19
ENSG00000213397	HAUS7
ENSG00000213445	SIPA1
ENSG00000213465	ARL2
ENSG00000213626	LBH
ENSG00000213654	GPSM3
ENSG00000213931	HBE1
ENSG00000214026	MRPL23
ENSG00000214107	MAGEB1
ENSG00000214176	PLEKHM1P1
ENSG00000214253	FIS1
ENSG00000214837	LINC01347
ENSG00000215154	AC141586.1
ENSG00000215417	MIR17HG
ENSG00000215447	BX322557.1
ENSG00000218537	MIF-AS1
ENSG00000219200	RNASEK
ENSG00000219361	RPSAP72
ENSG00000219435	CATSPERZ
ENSG00000219891	ZSCAN12P1
ENSG00000221890	NPTXR
ENSG00000221983	UBA52
ENSG00000223459	TCAF1P1
ENSG00000223496	EXOSC6
ENSG00000223609	HBD
ENSG00000224309	ANKRD30BP2
ENSG00000224578	HNRNPA1P48
ENSG00000224877	NDUFAF8
ENSG00000225663	MCRIP1
ENSG00000225760	LINC00431
ENSG00000226950	DANCR
ENSG00000227195	MIR663AHG
ENSG00000227706	AL713998.1
ENSG00000227827	AC138969.2
ENSG00000228300	C19orf24
ENSG00000228474	OST4
ENSG00000229117	RPL41
ENSG00000229833	PET100
ENSG00000229988	HBBP1
ENSG00000230124	ACBD6
ENSG00000230606	AC092683.1
ENSG00000230989	HSBP1
ENSG00000231345	BEND3P1
ENSG00000232063	AL691447.2
ENSG00000232112	TMA7
ENSG00000232119	MCTS1
ENSG00000232388	SMIM26
ENSG00000232442	MHENCR
ENSG00000232884	AF127936.2
ENSG00000233461	AL445524.1
ENSG00000233927	RPS28
ENSG00000234127	TRIM26
ENSG00000234797	RPS3AP6
ENSG00000234851	RPL23AP42
ENSG00000235162	C12orf75
ENSG00000235169	SMIM1
ENSG00000236362	GAGE12F
ENSG00000237190	CDKN2AIPNL
ENSG00000237424	FOXD2-AS1
ENSG00000237550	RPL9P9
ENSG00000238035	AC138035.1
ENSG00000238045	AC009133.1
ENSG00000239467	AC007405.3
ENSG00000240342	AC026366.1
ENSG00000241127	YAE1D1
ENSG00000241860	AL627309.5
ENSG00000241956	AC109466.1
ENSG00000242485	MRPL20
ENSG00000242616	GNG10
ENSG00000243302	AC018638.4
ENSG00000243317	C7orf73
ENSG00000243449	C4orf48
ENSG00000245164	LINC00861
ENSG00000246067	RAB30-AS1
ENSG00000248103	AC008443.3
ENSG00000248527	MTATP6P1
ENSG00000248596	AC139491.2
ENSG00000249196	TMEM132D-AS1
ENSG00000249859	PVT1
ENSG00000250361	GYPB
ENSG00000250479	CHCHD10
ENSG00000250501	AC093766.1
ENSG00000253276	CCDC71L
ENSG00000253352	TUG1
ENSG00000253651	SOD1P3
ENSG00000253716	MINCR
ENSG00000253882	AC099548.2
ENSG00000254681	PKD1P5
ENSG00000254721	AP000879.1
ENSG00000254999	BRK1
ENSG00000255026	AC136475.3
ENSG00000256537	SMIM10L1
ENSG00000257702	LBX2-AS1
ENSG00000257704	INAFM1
ENSG00000259781	HMGB1P6
ENSG00000259877	AC009113.1
ENSG00000260032	NORAD
ENSG00000260196	AC124798.1
ENSG00000260257	AL035071.1
ENSG00000260404	AC110079.1
ENSG00000260629	BGLT3
ENSG00000260920	AL031985.3
ENSG00000260924	LINC01311
ENSG00000261221	ZNF865
ENSG00000261455	LINC01003
ENSG00000262814	MRPL12
ENSG00000262919	FAM58A
ENSG00000263563	UBBP4
ENSG00000264522	OTUD7B
ENSG00000265646	AC069061.4
ENSG00000265681	RPL17
ENSG00000266340	AC138207.7
ENSG00000266472	MRPS21
ENSG00000266602	AC008109.1
ENSG00000266964	FXYD1
ENSG00000267710	EDDM13
ENSG00000268043	NBPF12
ENSG00000268089	GABRQ
ENSG00000269067	ZNF728
ENSG00000269293	ZSCAN16-AS1
ENSG00000269713	NBPF9
ENSG00000269893	SNHG8
ENSG00000270170	NCBP2-AS2
ENSG00000270231	NBPF8
ENSG00000270392	PFN1P2
ENSG00000271254	AC240274.1
ENSG00000271736	AL138900.3
ENSG00000271959	AC100803.3
ENSG00000272047	GTF2H5
ENSG00000272168	CASC15
ENSG00000272221	AL645933.2
ENSG00000272391	POM121C
ENSG00000272455	AL391244.3
ENSG00000272468	AL021807.1
ENSG00000272556	GTF2IP13
ENSG00000272602	ZNF595
ENSG00000272667	AC012306.2
ENSG00000272769	AC097532.2
ENSG00000272821	U62317.3
ENSG00000272886	DCP1A
ENSG00000274211	SOCS7
ENSG00000275131	AC241952.1
ENSG00000276023	DUSP14
ENSG00000276345	AC004556.1
ENSG00000276529	AP001505.2
ENSG00000276966	HIST1H4E
ENSG00000277072	STAG3L2
ENSG00000277791	PSMB3
ENSG00000278530	CHMP1B2P
ENSG00000278619	MRM1
ENSG00000278828	HIST1H3H
ENSG00000279278	AC245060.6
ENSG00000281490	CICP14
ENSG00000282988	HIST1H3D
ENSG00000284526	AC015802.6
ENSG00000284703	AL805961.2
