# Supplementary material for: MYB regulates the SUMO protease SENP1 and its novel interaction partner UXT, modulating MYB target genes and the SUMO landscape
Source: J Biol Chem. 2023 Jul 17;299(9):105062. doi: 10.1016/j.jbc.2023.105062 (PMC10463205; doi:10.1016/j.jbc.2023.105062)
Supplement: Supporting Table S3 [file mmc4.xlsx]

## Sheet: Instruction
Supplementary Table 3. TCGA correlations analysis of the 2KR-MYB target genes among LAML, BRCA and COAD cancer patients cohort.
Table	Name of work sheet	Description
A	LAML-US_up_cor.test_Targetgene	Correlations between 2KR-MYB target genes identified from the current K562 RNA-Seq analysis showing up-regulated gene expression pattern and MYB expression among the TCGA LAML-US cohort
B	LAML-US_down_cor.test_Targetgen	Correlations between 2KR-MYB target genes identified from the current K562 RNA-Seq analysis showing down-regulated gene expression pattern and MYB expression among the TCGA LAML-US cohort
C	BRCA-US_up_cor.test_Targetgene	Correlations between 2KR-MYB target genes identified from the current K562 RNA-Seq analysis showing up-regulated gene expression pattern and MYB expression among the TCGA BRCA-US cohort
D	BRCA-US_down_cor.test_Targetgen	Correlations between 2KR-MYB target genes identified from the current K562 RNA-Seq analysis showing down-regulated gene expression pattern and MYB expression among the TCGA BRCA-US cohort
E	COAD-US_up_cor.test_Targetgene	Correlations between 2KR-MYB target genes identified from the current K562 RNA-Seq analysis showing up-regulated gene expression pattern and MYB expression among the TCGA COAD-US cohort
F	COAD-US_down_cor.test_Targetgen	Correlations between 2KR-MYB target genes identified from the current K562 RNA-Seq analysis showing down-regulated gene expression pattern and MYB expression among the TCGA COAD-US cohort

## Sheet: LAML-US_up_cor.test_Targetgene
Supplementary Table 3. TCGA correlations analysis of the 2KR-MYB target genes among LAML-US patients cohort.
A) Correlations between 2KR-MYB target genes identified from the current K562 RNA-Seq analysis showing up-regulated gene expression pattern and MYB expression among the TCGA LAML-US cohort
	p-value	estimate	Cancer type
TCF12	4.60946e-25	0.68542	LAML-US
SOCS7	2.36325e-23	0.66685	LAML-US
ZNF280C	4.69959e-21	0.639593	LAML-US
ABL2	9.78428e-21	0.635588	LAML-US
AMMECR1L	1.42914e-20	0.633495	LAML-US
PIKFYVE	3.21061e-20	0.628971	LAML-US
ZNF548	9.32857e-20	0.622892	LAML-US
MGA	1.77375e-19	0.619165	LAML-US
POGZ	3.37648e-19	0.615381	LAML-US
ARID1B	5.61628e-19	0.612353	LAML-US
ZNF569	2.59977e-18	0.603035	LAML-US
SLC39A10	3.10752e-18	0.60193	LAML-US
CHD6	3.41143e-18	0.60135	LAML-US
COG6	5.26049e-18	0.598644	LAML-US
ZBED4	1.59884e-17	0.59158	LAML-US
ZBTB39	1.68386e-17	0.591246	LAML-US
ZSCAN12	2.33202e-17	0.589141	LAML-US
TAF1	8.33242e-17	0.58076	LAML-US
LRIG2	9.98456e-17	0.57955	LAML-US
SCMH1	2.40878e-16	0.573585	LAML-US
OTUD3	3.27661e-16	0.571472	LAML-US
POLR1A	4.21544e-16	0.569731	LAML-US
POLR3A	5.99467e-16	0.567279	LAML-US
CLASP1	9.29727e-16	0.564196	LAML-US
KLHL20	1.01087e-15	0.563604	LAML-US
WDR31	1.23462e-15	0.562186	LAML-US
GKAP1	2.16098e-15	0.558178	LAML-US
ZNF507	3.03886e-15	0.555711	LAML-US
INTS2	4.85639e-15	0.552285	LAML-US
ZC4H2	5.46597e-15	0.551415	LAML-US
ZZZ3	7.61879e-15	0.548956	LAML-US
TNKS	1.04444e-14	0.546603	LAML-US
MED1	1.10997e-14	0.546147	LAML-US
FAM60A	1.23459e-14	0.545347	LAML-US
ACER2	1.3189e-14	0.54485	LAML-US
PHLPP1	1.33798e-14	0.544742	LAML-US
ZNF461	1.39602e-14	0.544421	LAML-US
PDS5A	1.89505e-14	0.542107	LAML-US
NKTR	2.62354e-14	0.539623	LAML-US
PHIP	3.38548e-14	0.537662	LAML-US
CTDSPL2	3.46946e-14	0.537473	LAML-US
INO80D	3.68835e-14	0.537	LAML-US
FAF2	3.70115e-14	0.536974	LAML-US
MDM1	5.04894e-14	0.534563	LAML-US
FBXW8	6.82805e-14	0.5322	LAML-US
CCNT2	7.01873e-14	0.531984	LAML-US
ZNF433	1.14535e-13	0.528109	LAML-US
ZNF134	1.22579e-13	0.527568	LAML-US
PPM1H	1.63784e-13	0.525248	LAML-US
RBM47	1.74945e-13	-0.524718	LAML-US
NF1	1.90813e-13	0.524018	LAML-US
TRIM5	2.8195e-13	0.520851	LAML-US
KDM4A	3.18414e-13	0.519857	LAML-US
FRYL	5.53469e-13	0.515301	LAML-US
STAT5B	5.67212e-13	0.515097	LAML-US
ZBTB40	5.69715e-13	0.51506	LAML-US
PPFIBP1	8.92514e-13	0.511307	LAML-US
IREB2	9.8767e-13	0.510454	LAML-US
BTBD3	1.02778e-12	0.510118	LAML-US
TNRC6A	1.17316e-12	0.508998	LAML-US
ZBTB10	1.74473e-12	0.505616	LAML-US
TXNRD1	2.32926e-12	0.50313	LAML-US
ARFGEF2	2.85495e-12	0.501366	LAML-US
ZKSCAN1	3.0813e-12	0.500703	LAML-US
LARS2	3.76544e-12	0.498952	LAML-US
GOLGB1	5.5374e-12	0.495556	LAML-US
PSAP	8.63352e-12	-0.491598	LAML-US
CTH	1.08764e-11	0.48952	LAML-US
ZNF24	1.1681e-11	0.488875	LAML-US
ZNF426	1.30875e-11	0.487844	LAML-US
ZNF530	1.34447e-11	0.4876	LAML-US
TTBK2	1.60872e-11	0.485965	LAML-US
BCR	1.7293e-11	0.485304	LAML-US
KIAA0907	1.74255e-11	0.485235	LAML-US
ZNF236	1.75642e-11	0.485162	LAML-US
ZNF416	2.35829e-11	0.482452	LAML-US
ZNF823	2.46714e-11	0.482035	LAML-US
ADAP2	2.7427e-11	-0.481054	LAML-US
DCP1A	2.80375e-11	0.480849	LAML-US
ZNF609	3.02645e-11	0.480139	LAML-US
MGAT5	3.36523e-11	0.47915	LAML-US
SECISBP2L	3.54004e-11	0.478676	LAML-US
ZNF558	3.5601e-11	0.478623	LAML-US
URB1	3.997e-11	0.477539	LAML-US
ZNF568	4.44106e-11	0.476548	LAML-US
LNX2	5.34381e-11	0.474801	LAML-US
TTC33	5.35121e-11	0.474788	LAML-US
LARP4	8.12523e-11	0.470807	LAML-US
SLC39A14	8.48438e-11	0.470392	LAML-US
PRDM4	8.6773e-11	0.470176	LAML-US
EIF2AK3	9.63927e-11	0.469164	LAML-US
ABL1	1.31422e-10	0.46616	LAML-US
ZNF175	1.31473e-10	0.466156	LAML-US
ZBTB41	1.32227e-10	0.466101	LAML-US
UPP1	1.41785e-10	-0.46542	LAML-US
UBXN7	1.65566e-10	0.463903	LAML-US
KLHL24	1.99503e-10	0.462068	LAML-US
RAB3GAP2	2.08791e-10	0.461619	LAML-US
RALGPS2	2.43199e-10	0.460108	LAML-US
RALGAPB	3.30862e-10	0.457036	LAML-US
MED13	4.46636e-10	0.454012	LAML-US
VEZF1	5.0884e-10	0.452689	LAML-US
KCTD20	5.79887e-10	0.451357	LAML-US
ZBTB44	6.54105e-10	0.450124	LAML-US
ZNF618	6.89769e-10	0.449579	LAML-US
SLC33A1	7.95179e-10	0.448115	LAML-US
PANK3	8.06096e-10	0.447974	LAML-US
DGKE	8.35554e-10	0.447603	LAML-US
RANBP2	8.96222e-10	0.446877	LAML-US
OCRL	1.07658e-09	0.444971	LAML-US
ARMCX3	1.16843e-09	0.444116	LAML-US
ZNF778	1.29326e-09	0.443053	LAML-US
NFRKB	1.29637e-09	0.443028	LAML-US
ZNF281	1.3241e-09	0.442805	LAML-US
USP13	1.37645e-09	0.442398	LAML-US
LYSMD3	1.46416e-09	0.441748	LAML-US
ZNF274	1.50543e-09	0.441455	LAML-US
RICTOR	2.1277e-09	0.437784	LAML-US
STAG2	2.26044e-09	0.437137	LAML-US
TAS2R5	2.27407e-09	0.437073	LAML-US
UGDH	2.67869e-09	0.435316	LAML-US
TRRAP	2.72752e-09	0.435121	LAML-US
ZNF44	2.90795e-09	0.434431	LAML-US
ANKRD28	3.27075e-09	0.43316	LAML-US
BSN	3.3602e-09	0.432867	LAML-US
POM121	3.57356e-09	0.432199	LAML-US
PARP4	3.6007e-09	0.432117	LAML-US
RBM15	4.05464e-09	0.430823	LAML-US
OSBP	4.13058e-09	0.43062	LAML-US
ANKIB1	5.21316e-09	0.428067	LAML-US
ITGAV	5.7703e-09	0.426946	LAML-US
GPATCH2	6.04279e-09	0.426436	LAML-US
G3BP2	7.80576e-09	0.423587	LAML-US
ANKRD52	7.91056e-09	0.423438	LAML-US
LRRC40	8.10308e-09	0.423169	LAML-US
DCAF7	8.17456e-09	0.423071	LAML-US
LRP12	8.23332e-09	0.422991	LAML-US
TTC28	8.56324e-09	0.42255	LAML-US
ZNF148	9.47812e-09	0.42141	LAML-US
CNOT6L	9.82544e-09	0.421004	LAML-US
TRIM68	1.13024e-08	0.419422	LAML-US
CNNM4	1.27208e-08	0.418079	LAML-US
CNOT2	1.35935e-08	0.417323	LAML-US
STAG3L2	1.45901e-08	0.416515	LAML-US
SLC41A3	1.81777e-08	0.41399	LAML-US
GOLGA3	1.87643e-08	0.413623	LAML-US
PDPR	1.94797e-08	0.413191	LAML-US
PARP11	2.03477e-08	0.412686	LAML-US
N4BP2	2.20465e-08	0.411756	LAML-US
NDRG4	2.20628e-08	0.411748	LAML-US
NUFIP2	2.33826e-08	0.411072	LAML-US
MS4A4A	2.33886e-08	-0.411069	LAML-US
TMED8	2.36478e-08	0.410941	LAML-US
PROM2	2.79344e-08	0.408994	LAML-US
TSHZ1	2.80299e-08	0.408954	LAML-US
BHLHB9	2.94697e-08	0.408366	LAML-US
TFPI	3.03916e-08	0.408004	LAML-US
APLF	3.04822e-08	0.407969	LAML-US
HERC4	3.08004e-08	0.407847	LAML-US
PAPSS1	3.23613e-08	0.407264	LAML-US
DENND4C	3.28471e-08	0.407089	LAML-US
ZNF395	3.60182e-08	0.405999	LAML-US
SPEN	4.05712e-08	0.404587	LAML-US
STAU2	4.88256e-08	0.402376	LAML-US
ERCC4	5.15898e-08	0.401716	LAML-US
NLGN3	5.84515e-08	0.400213	LAML-US
POM121C	5.92014e-08	0.400059	LAML-US
CREB5	5.93807e-08	-0.400022	LAML-US
VANGL1	8.81298e-08	0.395217	LAML-US
STXBP5	1.01947e-07	0.393425	LAML-US
SPAG9	1.02766e-07	0.393326	LAML-US
EYA3	1.04969e-07	0.393065	LAML-US
ZNF425	1.11175e-07	0.392354	LAML-US
NSD1	1.54998e-07	0.388211	LAML-US
FBXW11	1.63337e-07	0.387552	LAML-US
RPTOR	1.73027e-07	0.386826	LAML-US
ATXN7	1.73669e-07	0.386779	LAML-US
ARHGAP5	1.84131e-07	0.38604	LAML-US
ANKS1A	1.89397e-07	0.385684	LAML-US
EXOC6B	2.0554e-07	0.384646	LAML-US
AHCYL2	2.74976e-07	0.380926	LAML-US
KDM5A	2.78089e-07	0.380781	LAML-US
TCF20	2.83753e-07	0.380522	LAML-US
ABCC1	3.15762e-07	0.379142	LAML-US
HEATR5B	3.18002e-07	0.37905	LAML-US
CDK17	4.07895e-07	0.375811	LAML-US
CLASP2	4.3523e-07	0.374961	LAML-US
ABTB2	4.87694e-07	0.373464	LAML-US
RNF24	5.17129e-07	0.37269	LAML-US
DNAH11	5.23569e-07	0.372526	LAML-US
ADIPOR2	6.28706e-07	0.370095	LAML-US
DIXDC1	6.37806e-07	0.369904	LAML-US
PTPDC1	6.71866e-07	0.369209	LAML-US
BAZ1B	6.90627e-07	0.36884	LAML-US
DRP2	7.14229e-07	0.368389	LAML-US
RNGTT	9.38819e-07	0.364699	LAML-US
MAPRE2	1.00381e-06	0.363788	LAML-US
KIDINS220	1.01491e-06	0.363638	LAML-US
PRDM15	1.02057e-06	0.363563	LAML-US
UBR2	1.04201e-06	0.363279	LAML-US
FBXO48	1.29653e-06	0.360281	LAML-US
TNRC6B	1.30127e-06	0.360231	LAML-US
PPP1R12B	1.47446e-06	0.358503	LAML-US
CDYL	1.49681e-06	0.358294	LAML-US
BBS4	1.58525e-06	0.357496	LAML-US
CCNT1	1.66631e-06	0.356802	LAML-US
XRN1	2.02251e-06	0.354086	LAML-US
HERC1	2.22354e-06	0.352749	LAML-US
PGM3	2.23266e-06	0.352691	LAML-US
HSPH1	2.27776e-06	0.352408	LAML-US
DEDD2	2.31765e-06	-0.352162	LAML-US
STK39	2.42041e-06	0.351547	LAML-US
AHCYL1	2.48842e-06	0.351153	LAML-US
ATP2A2	2.5159e-06	0.350997	LAML-US
MEGF9	2.6911e-06	-0.350037	LAML-US
CHSY1	2.7865e-06	0.349539	LAML-US
ZFYVE26	2.923e-06	0.348855	LAML-US
FAM129B	2.96494e-06	-0.34865	LAML-US
USP9X	3.21657e-06	0.347479	LAML-US
ARHGAP26	3.29224e-06	-0.347144	LAML-US
SUPT6H	3.36146e-06	0.346844	LAML-US
ZSCAN12P1	3.44881e-06	0.346474	LAML-US
MAGT1	3.75597e-06	0.345238	LAML-US
DNAH12	3.96427e-06	0.344454	LAML-US
HELZ	3.96444e-06	0.344453	LAML-US
STON2	4.5954e-06	0.342296	LAML-US
RBM43	5.30874e-06	0.340172	LAML-US
RANBP10	5.84014e-06	0.33876	LAML-US
PJA2	6.59373e-06	0.336953	LAML-US
UBQLN1	6.94483e-06	0.336177	LAML-US
ZNF841	8.12424e-06	0.333818	LAML-US
SH3BP2	9.42006e-06	-0.331575	LAML-US
LNPEP	1.00456e-05	0.330594	LAML-US
ATP13A3	1.01516e-05	0.330434	LAML-US
PIP5K1A	1.09076e-05	0.329334	LAML-US
DICER1	1.16175e-05	0.328366	LAML-US
KDM5C	1.28942e-05	0.326757	LAML-US
ZCCHC14	1.4517e-05	0.324916	LAML-US
ZSCAN18	1.56791e-05	0.323714	LAML-US
TRIM2	1.74385e-05	0.322045	LAML-US
HLCS	2.18744e-05	0.318455	LAML-US
PHC3	2.48339e-05	0.316426	LAML-US
ALOX5	2.87641e-05	-0.314057	LAML-US
WARS	2.9356e-05	-0.313727	LAML-US
AVL9	3.1737e-05	0.31246	LAML-US
HSPA13	3.17535e-05	0.312451	LAML-US
TRAK1	3.1775e-05	0.31244	LAML-US
HPS3	3.24784e-05	0.312084	LAML-US
RAPGEF2	3.56186e-05	0.310575	LAML-US
LPIN1	3.58548e-05	0.310466	LAML-US
PELI1	4.25354e-05	-0.30765	LAML-US
ITCH	4.29388e-05	0.307493	LAML-US
ATAD2B	4.68559e-05	0.306042	LAML-US
ZNF791	4.87519e-05	0.305381	LAML-US
BCAT1	6.13212e-05	0.301522	LAML-US
TMEM65	6.79793e-05	0.29977	LAML-US
SLC4A4	7.41088e-05	0.298294	LAML-US
SPTY2D1	7.78343e-05	0.297452	LAML-US
FOXO3	8.99802e-05	0.294948	LAML-US
ABHD4	0.000108192	0.29173	LAML-US
UCP3	0.000126943	0.288909	LAML-US
DVL3	0.00013082	0.288375	LAML-US
CAMSAP1	0.000157784	0.285022	LAML-US
CLDN15	0.000168476	0.283839	LAML-US
SNX19	0.000172146	0.283449	LAML-US
PXN	0.000191811	-0.281483	LAML-US
ZNF876P	0.000193915	0.281284	LAML-US
CYP3A5	0.000221877	0.278813	LAML-US
DNHD1	0.000257016	0.27609	LAML-US
HTT	0.000291679	0.273724	LAML-US
CKAP2L	0.000295406	0.273485	LAML-US
GDPD1	0.000297073	0.273379	LAML-US
LCOR	0.000321066	0.271914	LAML-US
VPS41	0.000321555	0.271885	LAML-US
NRIP1	0.000322944	0.271803	LAML-US
P4HA2	0.000331546	0.271305	LAML-US
PTPRB	0.000333201	0.271211	LAML-US
STX16	0.000338563	0.270908	LAML-US
GABARAPL1	0.000370917	-0.269169	LAML-US
ZSWIM5	0.00037321	0.269051	LAML-US
PARD3B	0.000374315	0.268995	LAML-US
GOLGA8B	0.000380306	0.268691	LAML-US
TNKS2	0.000383814	0.268515	LAML-US
DUSP1	0.000389427	-0.268236	LAML-US
OSBPL2	0.000396024	0.267914	LAML-US
HIPK1	0.000429601	0.266346	LAML-US
TNFAIP3	0.00046772	-0.264697	LAML-US
HGSNAT	0.000675426	0.257448	LAML-US
GK5	0.00067551	0.257446	LAML-US
PITPNM3	0.000691037	0.256991	LAML-US
DNAH1	0.000739929	0.255617	LAML-US
PPFIBP2	0.000756923	-0.255159	LAML-US
ZMAT3	0.000797719	0.254096	LAML-US
MAST2	0.000804692	0.25392	LAML-US
XIAP	0.000832525	0.253229	LAML-US
HLA-E	0.000945856	-0.250619	LAML-US
GATAD1	0.00101246	0.249216	LAML-US
TLR6	0.00105401	-0.248383	LAML-US
CCNG2	0.00113056	0.246925	LAML-US
TNIK	0.00117292	0.246156	LAML-US
EIF4E3	0.00121546	-0.245409	LAML-US
FOXJ2	0.00131104	0.243815	LAML-US
SPOCK1	0.00134047	-0.243346	LAML-US
STAT6	0.00134676	-0.243247	LAML-US
DHTKD1	0.00142398	0.242063	LAML-US
NEDD4L	0.00146786	0.241417	LAML-US
SLC23A2	0.00146895	0.241401	LAML-US
BTBD9	0.00151008	0.240811	LAML-US
TPPP3	0.00161236	-0.239406	LAML-US
WWP2	0.00162083	-0.239293	LAML-US
TUFT1	0.00162549	0.239231	LAML-US
ZFAND2A	0.00181687	-0.236823	LAML-US
IL1RL1	0.00189896	0.235861	LAML-US
ZNF595	0.00207046	0.233967	LAML-US
AGAP1	0.00213204	0.233321	LAML-US
CDKN1A	0.00214229	-0.233215	LAML-US
KDM6A	0.00217143	0.232917	LAML-US
ANK3	0.00218319	0.232798	LAML-US
DAPK1	0.00241244	0.230581	LAML-US
DNAJC6	0.00243192	0.230401	LAML-US
POU2F1	0.00256054	0.229248	LAML-US
BEX5	0.00277648	0.227425	LAML-US
HYOU1	0.00282657	0.227021	LAML-US
GBF1	0.00284079	0.226907	LAML-US
PFKFB3	0.00328955	-0.223562	LAML-US
MPP7	0.00356571	-0.221702	LAML-US
ABCC4	0.00364103	0.221218	LAML-US
CDC14B	0.00413359	0.218255	LAML-US
SP1	0.00443031	0.216621	LAML-US
OVGP1	0.00449286	0.216289	LAML-US
NBEAL1	0.00451663	0.216164	LAML-US
POLK	0.00461909	0.215631	LAML-US
FRMD4B	0.0046368	0.21554	LAML-US
ZMIZ1	0.00468824	0.215278	LAML-US
MS4A3	0.00492002	0.214127	LAML-US
DUSP16	0.00515787	0.212995	LAML-US
HUS1	0.00520087	0.212795	LAML-US
ANKRD7	0.00525109	0.212564	LAML-US
FOXN3	0.00601136	0.209284	LAML-US
ANKRD11	0.00618423	0.20859	LAML-US
H6PD	0.0066252	0.206896	LAML-US
ECE1	0.00715063	-0.205004	LAML-US
DOPEY2	0.00729316	0.204513	LAML-US
CD82	0.00733934	0.204355	LAML-US
ABLIM3	0.00780468	-0.202815	LAML-US
COPA	0.00879493	0.199792	LAML-US
CRTC3	0.0088494	0.199635	LAML-US
GTPBP1	0.00899073	0.19923	LAML-US
BEND7	0.00947011	0.197899	LAML-US
C17orf51	0.0102145	0.195946	LAML-US
KIF14	0.0124773	0.190696	LAML-US
GAB2	0.0132378	0.189119	LAML-US
AAK1	0.013606	0.188384	LAML-US
TNFRSF14	0.0136868	-0.188225	LAML-US
ZZEF1	0.0137062	0.188186	LAML-US
ENTPD4	0.0141614	0.187307	LAML-US
RHBDD2	0.0142969	-0.18705	LAML-US
AKAP6	0.0153684	0.185089	LAML-US
NEO1	0.0154893	0.184875	LAML-US
NOTCH1	0.015801	0.184331	LAML-US
BTN3A3	0.0162629	0.183541	LAML-US
PHGDH	0.0186188	0.179794	LAML-US
STC2	0.0207774	0.176706	LAML-US
CSGALNACT2	0.0215936	-0.17561	LAML-US
SLC6A6	0.0217587	-0.175393	LAML-US
FGD6	0.0224591	-0.174487	LAML-US
DIAPH3	0.0241765	0.172364	LAML-US
CELSR3	0.0252916	0.171053	LAML-US
BTN3A1	0.0255728	0.170731	LAML-US
KLHL36	0.0258455	0.170421	LAML-US
ZNF697	0.0267985	0.169359	LAML-US
FHL1	0.0280063	0.16806	LAML-US
NBPF9	0.0283214	0.167728	LAML-US
CLIC4	0.0283274	0.167722	LAML-US
ARRDC4	0.0283898	0.167657	LAML-US
NRP1	0.0285531	-0.167487	LAML-US
GLUD2	0.0293977	0.16662	LAML-US
SPATA6	0.0331246	0.163033	LAML-US
SFXN3	0.0360436	-0.160455	LAML-US
ARNT	0.0394981	0.157623	LAML-US
KLHL22	0.0410499	0.156418	LAML-US
MTF1	0.0427134	-0.155169	LAML-US
ADM2	0.0445711	0.15382	LAML-US
CPD	0.0446415	0.15377	LAML-US
NT5DC3	0.0466273	0.152382	LAML-US
FOSL2	0.0467563	-0.152293	LAML-US
MPZL3	0.0485591	-0.151078	LAML-US
PMAIP1	0.0511003	0.149426	LAML-US
TET3	0.0625355	0.142744	LAML-US
DNAJC13	0.0627389	0.142635	LAML-US
PDIA4	0.0644628	0.141719	LAML-US
NRIP3	0.0671059	0.140353	LAML-US
BACH2	0.0672645	0.140272	LAML-US
QKI	0.0692422	-0.139281	LAML-US
WDR1	0.0696134	-0.139097	LAML-US
SEC24D	0.0700999	0.138858	LAML-US
SLC7A5	0.0717868	0.138038	LAML-US
C20orf194	0.0732421	0.137343	LAML-US
ACAP2	0.0747448	0.136637	LAML-US
KLF6	0.0758602	0.136121	LAML-US
BMPR2	0.0773796	0.135427	LAML-US
PHLPP2	0.0800317	0.134242	LAML-US
SSH1	0.080449	0.134059	LAML-US
SNX30	0.0810079	-0.133814	LAML-US
UBE2H	0.0817057	0.133511	LAML-US
DDX60L	0.0817842	-0.133477	LAML-US
WDFY3	0.0822864	0.13326	LAML-US
SMARCA1	0.0830654	0.132925	LAML-US
DDIT4	0.0831464	-0.13289	LAML-US
FHL2	0.0852216	0.132012	LAML-US
IL6R	0.0864573	-0.131497	LAML-US
PLAG1	0.0890335	0.130442	LAML-US
ZBTB38	0.0896209	-0.130205	LAML-US
TNFRSF9	0.0909977	-0.129654	LAML-US
RAPGEF1	0.0910211	-0.129645	LAML-US
SPRY4	0.0969204	0.127358	LAML-US
ELF4	0.098797	-0.126653	LAML-US
TMEM51	0.0994878	-0.126397	LAML-US
SESN2	0.101639	0.125606	LAML-US
AKAP13	0.105699	-0.12415	LAML-US
IRAK2	0.112458	0.12182	LAML-US
PLEKHH2	0.113526	0.121462	LAML-US
RASA3	0.114327	-0.121195	LAML-US
PLXNA1	0.114753	0.121054	LAML-US
CAPN5	0.116798	0.120381	LAML-US
CTTNBP2NL	0.117563	0.120132	LAML-US
ONECUT2	0.11969	-0.119446	LAML-US
GCNT2	0.123061	-0.118377	LAML-US
PAFAH2	0.123811	0.118142	LAML-US
AOC2	0.126785	0.117222	LAML-US
ZCCHC2	0.127547	-0.116989	LAML-US
TINAGL1	0.132853	0.115395	LAML-US
SPATA20	0.13372	0.11514	LAML-US
UNC5B	0.135547	0.114605	LAML-US
VEGFA	0.135554	0.114603	LAML-US
KIF18B	0.139918	0.113347	LAML-US
CYLD	0.142259	0.112686	LAML-US
KLF11	0.142796	-0.112536	LAML-US
PRR5L	0.14587	0.111682	LAML-US
SERPINB8	0.146228	-0.111584	LAML-US
PERP	0.150222	0.110497	LAML-US
PPP1R3B	0.154054	0.109475	LAML-US
CDC42BPB	0.154193	0.109438	LAML-US
BEX2	0.166673	0.106238	LAML-US
PTPRU	0.172053	0.104914	LAML-US
IFITM5	0.172812	0.10473	LAML-US
PLEKHA2	0.176866	0.103755	LAML-US
SGPL1	0.181522	0.102656	LAML-US
FAM160A1	0.183663	-0.102157	LAML-US
IGSF3	0.18632	0.101544	LAML-US
FAM156A	0.187076	0.101371	LAML-US
EPAS1	0.190558	0.10058	LAML-US
HECA	0.199386	-0.0986205	LAML-US
APP	0.201464	0.0981685	LAML-US
INHBE	0.201478	0.0981655	LAML-US
MAP3K2	0.205612	0.0972761	LAML-US
MKI67	0.205756	0.0972453	LAML-US
PLAU	0.206593	0.0970668	LAML-US
CBL	0.207944	0.0967801	LAML-US
DNAJB5	0.209834	-0.0963809	LAML-US
TCP11L2	0.210194	0.0963053	LAML-US
DNAJB11	0.214506	0.0954055	LAML-US
FBN2	0.226441	0.0929802	LAML-US
MS4A2	0.229075	0.0924571	LAML-US
SWAP70	0.237732	0.0907677	LAML-US
VCL	0.244396	-0.0894963	LAML-US
PPP1R1C	0.254257	0.0876583	LAML-US
FOXN2	0.257985	0.0869764	LAML-US
SMAD3	0.259823	0.0866427	LAML-US
TNFRSF10B	0.259957	-0.0866183	LAML-US
BACH1	0.262448	-0.0861688	LAML-US
CSRNP1	0.280195	-0.083047	LAML-US
CPEB4	0.282656	-0.0826247	LAML-US
ATF3	0.285248	0.0821826	LAML-US
MEF2A	0.285872	0.0820767	LAML-US
SYNPO	0.29139	0.0811458	LAML-US
FNDC4	0.292975	0.0808807	LAML-US
ZNF502	0.315367	0.0772313	LAML-US
DNAJB1	0.318243	0.0767751	LAML-US
CACNA1I	0.320494	-0.0764198	LAML-US
RASGRP1	0.329255	0.0750524	LAML-US
ZNF438	0.349421	-0.0719909	LAML-US
COL6A2	0.351225	0.0717225	LAML-US
DAAM1	0.353426	0.0713963	LAML-US
FAM107B	0.359352	-0.0705241	LAML-US
REL	0.370534	0.0689025	LAML-US
GALNTL6	0.3718	0.0687208	LAML-US
NCOA3	0.373721	0.0684459	LAML-US
ZDHHC20	0.380539	0.0674769	LAML-US
KIAA0355	0.386603	0.066624	LAML-US
TMEM39A	0.402073	0.0644839	LAML-US
MITF	0.405173	-0.064061	LAML-US
PPP1R16B	0.456968	0.0572568	LAML-US
GABRE	0.459768	0.0569017	LAML-US
ACHE	0.4671	-0.0559777	LAML-US
HSPA5	0.468775	0.0557678	LAML-US
WDFY1	0.471553	0.0554205	LAML-US
P2RX1	0.474006	0.0551147	LAML-US
KIF1B	0.481959	0.0541293	LAML-US
KIF13B	0.488189	-0.0533634	LAML-US
CLCN3	0.498876	0.0520616	LAML-US
SURF4	0.511819	0.0505045	LAML-US
HIST1H2BN	0.516762	0.0499154	LAML-US
TGFBR3	0.518771	-0.0496767	LAML-US
DNAJC3	0.523311	0.0491391	LAML-US
ZNF592	0.525779	0.0488479	LAML-US
HMCN1	0.529448	0.0484161	LAML-US
CPEB2	0.530098	-0.0483399	LAML-US
C2orf72	0.531968	-0.0481206	LAML-US
FRK	0.542118	0.0469369	LAML-US
NRP2	0.5505	-0.0459675	LAML-US
TET2	0.554908	-0.0454607	LAML-US
RUNX2	0.568765	0.04388	LAML-US
PLEKHB2	0.579228	-0.0426985	LAML-US
FAM83G	0.58398	0.0421652	LAML-US
ABCB1	0.587586	0.0417618	LAML-US
ARSB	0.598193	-0.0405819	LAML-US
FNIP2	0.604529	0.0398815	LAML-US
RUSC2	0.605748	-0.0397471	LAML-US
DNMBP	0.615319	0.0386962	LAML-US
DGKD	0.622949	0.0378636	LAML-US
MOSPD2	0.627621	0.0373559	LAML-US
KREMEN1	0.627742	0.0373428	LAML-US
PRKCA	0.63882	0.0361455	LAML-US
JUN	0.642016	-0.0358016	LAML-US
SLC9A8	0.651309	0.0348059	LAML-US
ANO6	0.680846	-0.031678	LAML-US
GAS2L3	0.697629	-0.0299239	LAML-US
LAMB3	0.705804	-0.0290751	LAML-US
BTN2A2	0.709646	0.0286774	LAML-US
ARHGAP19	0.742496	0.0253064	LAML-US
KDM6B	0.756661	-0.0238679	LAML-US
TTC38	0.757302	0.023803	LAML-US
PGF	0.780768	0.0214383	LAML-US
CHAC1	0.797802	0.0197344	LAML-US
ZFHX4	0.804035	-0.0191133	LAML-US
DGKI	0.806669	-0.0188513	LAML-US
KIF21B	0.812851	-0.018237	LAML-US
GEM	0.818581	-0.0176686	LAML-US
SIX4	0.819091	-0.0176181	LAML-US
GTSE1	0.822004	0.0173296	LAML-US
DDR2	0.82652	-0.0168828	LAML-US
GRK5	0.827351	-0.0168006	LAML-US
BHLHE40	0.852712	-0.0143019	LAML-US
PPARGC1B	0.853405	0.0142338	LAML-US
MAP1B	0.854506	0.0141257	LAML-US
IL7R	0.863557	-0.013238	LAML-US
SLC6A19	0.880302	0.0116003	LAML-US
ZBTB43	0.88703	0.0109438	LAML-US
PKP2	0.889424	0.0107104	LAML-US
MTMR3	0.906331	-0.00906458	LAML-US
TES	0.911346	0.0085772	LAML-US
PPP1R15A	0.911855	-0.00852773	LAML-US
DPP9	0.916548	0.00807201	LAML-US
SH3PXD2B	0.918979	0.0078361	LAML-US
ZNF318	0.928355	0.00692669	LAML-US
MYO6	0.958819	0.00397783	LAML-US
MTHFR	0.980587	0.00187457	LAML-US
ULBP1	0.994298	0.000550564	LAML-US
SUN2	0.996311	-0.00035614	LAML-US
KCNG1	0.999731	2.59873e-05	LAML-US

## Sheet: LAML-US_down_cor.test_Targetgen
Supplementary Table 3. TCGA correlations analysis of the 2KR-MYB target genes among LAML-US patients cohort.
B) Correlations between 2KR-MYB target genes identified from the current K562 RNA-Seq analysis showing down-regulated gene expression pattern and MYB expression among the TCGA LAML-US cohort
	p-value	estimate	Cancer type
RCN2	5.07628e-23	0.663083	LAML-US
FANCL	5.97218e-19	0.611986	LAML-US
TIMM8A	7.66096e-19	0.61049	LAML-US
DNMT3A	1.63644e-18	0.605882	LAML-US
VMA21	4.13945e-18	0.600145	LAML-US
NAE1	3.00788e-17	0.587485	LAML-US
MRPS30	3.19132e-16	0.571654	LAML-US
SETMAR	9.96141e-16	0.563708	LAML-US
LUC7L	3.10808e-15	0.555548	LAML-US
CNOT10	3.55539e-15	0.554568	LAML-US
MRPL45	1.01792e-14	0.546795	LAML-US
CDCA7L	1.92646e-14	0.541982	LAML-US
BRMS1L	3.2512e-14	0.537974	LAML-US
MFF	3.96716e-14	0.536436	LAML-US
MAGEH1	6.41728e-14	0.532687	LAML-US
NUP35	1.34238e-13	0.526843	LAML-US
GRK4	1.59759e-13	0.525448	LAML-US
WDSUB1	2.57294e-13	0.521596	LAML-US
RRP15	2.61248e-13	0.521472	LAML-US
HDAC2	3.84275e-13	0.518315	LAML-US
FARSB	1.09718e-12	0.509565	LAML-US
AFMID	1.51889e-12	0.506802	LAML-US
ALG6	1.80931e-12	0.505304	LAML-US
GPSM3	1.96432e-12	-0.504598	LAML-US
RNASEK	7.88256e-12	-0.492413	LAML-US
DCAF13	1.02006e-11	0.490099	LAML-US
TFDP2	1.22767e-11	0.488424	LAML-US
BLMH	2.44397e-11	0.482122	LAML-US
APEX1	2.57716e-11	0.481631	LAML-US
GLIPR2	2.76013e-11	-0.480995	LAML-US
S100A11	4.50903e-11	-0.476405	LAML-US
SH3BGRL3	4.81417e-11	-0.475788	LAML-US
PDCD2	1.15044e-10	0.467453	LAML-US
ATP6V0C	1.21003e-10	-0.466963	LAML-US
MMADHC	1.40961e-10	0.465477	LAML-US
FTH1	1.96232e-10	-0.462231	LAML-US
UBE2Q2	2.152e-10	0.46132	LAML-US
TRMT12	2.55072e-10	0.459634	LAML-US
RNASEH2B	3.75482e-10	0.455765	LAML-US
IMMT	6.2095e-10	0.450657	LAML-US
TAF10	8.66741e-10	-0.447224	LAML-US
MNS1	2.43704e-09	0.436331	LAML-US
RPP38	2.44366e-09	0.436302	LAML-US
SCCPDH	3.69749e-09	0.431828	LAML-US
TRA2A	4.59614e-09	0.429451	LAML-US
UCP2	4.86581e-09	-0.428825	LAML-US
SNRPD1	6.72948e-09	0.425241	LAML-US
TIMM9	1.12913e-08	0.419433	LAML-US
POLE2	1.36931e-08	0.41724	LAML-US
PFN1	1.70667e-08	-0.414716	LAML-US
CCNI	1.7542e-08	0.4144	LAML-US
FAM104B	1.86253e-08	0.413709	LAML-US
IFI35	1.9361e-08	-0.413262	LAML-US
DSCC1	1.95133e-08	0.413171	LAML-US
DMAP1	2.16522e-08	0.411966	LAML-US
GAR1	2.63561e-08	0.409675	LAML-US
ARPC3	2.96222e-08	-0.408305	LAML-US
EIF1AX	4.23915e-08	0.404064	LAML-US
DNAH14	4.81452e-08	0.402544	LAML-US
PRDX6	5.11932e-08	0.401808	LAML-US
CCT8	5.70049e-08	0.400515	LAML-US
LSM10	5.79549e-08	-0.400316	LAML-US
CHMP2A	5.86168e-08	-0.400179	LAML-US
BCCIP	5.92381e-08	0.400051	LAML-US
MED7	7.27537e-08	0.39756	LAML-US
SOX12	8.71695e-08	0.395351	LAML-US
NGDN	9.14323e-08	0.394765	LAML-US
ATP6V0E1	1.30927e-07	-0.390322	LAML-US
RCN3	1.42659e-07	-0.38925	LAML-US
COPS8	1.42905e-07	0.389229	LAML-US
FGFR1OP2	2.10645e-07	0.384335	LAML-US
MBD2	2.57976e-07	-0.381746	LAML-US
IER3	2.86866e-07	-0.380381	LAML-US
NRGN	2.91797e-07	-0.380161	LAML-US
DBNL	3.09056e-07	-0.379419	LAML-US
C20orf24	3.65324e-07	-0.377249	LAML-US
EBPL	3.847e-07	0.376576	LAML-US
LYZ	4.10761e-07	-0.375719	LAML-US
MYL12A	4.80548e-07	-0.373658	LAML-US
MRPL32	5.04613e-07	0.373014	LAML-US
ATG5	5.22784e-07	0.372546	LAML-US
RPF2	5.96667e-07	0.370792	LAML-US
TCTE3	6.04244e-07	0.370624	LAML-US
PLP2	6.36176e-07	-0.369938	LAML-US
TMEM179B	6.42021e-07	-0.369816	LAML-US
MRPS9	7.8944e-07	0.367043	LAML-US
CFDP1	8.20137e-07	0.366529	LAML-US
SRP9	8.29011e-07	0.366384	LAML-US
OCEL1	8.37139e-07	-0.366252	LAML-US
ZNF692	8.4746e-07	0.366086	LAML-US
KIN	8.67864e-07	0.365764	LAML-US
SLC39A8	8.73066e-07	0.365683	LAML-US
CLNS1A	9.42842e-07	0.364641	LAML-US
CSTB	9.54727e-07	-0.364471	LAML-US
BNIP3	1.09528e-06	0.362598	LAML-US
TXNL1	1.249e-06	0.360796	LAML-US
NDUFA3	1.34023e-06	-0.359824	LAML-US
EIF3M	1.61284e-06	0.357256	LAML-US
MARCKSL1	1.64456e-06	0.356985	LAML-US
IMPDH2	1.73408e-06	0.356245	LAML-US
EEF1B2	2.68676e-06	0.35006	LAML-US
ATF7IP2	2.69424e-06	0.35002	LAML-US
RABIF	2.93284e-06	0.348806	LAML-US
MRPL15	3.11073e-06	0.347961	LAML-US
LYPLAL1	3.29127e-06	0.347149	LAML-US
GLRX3	3.55524e-06	0.346034	LAML-US
CFL2	4.04128e-06	0.344173	LAML-US
BTF3	4.31672e-06	0.343211	LAML-US
DTNBP1	7.03221e-06	0.335989	LAML-US
NOMO1	7.03649e-06	0.33598	LAML-US
DNAJC19	7.23973e-06	0.335553	LAML-US
NARF	7.88503e-06	0.334269	LAML-US
MBIP	8.36505e-06	0.333377	LAML-US
SMS	1.11837e-05	0.328951	LAML-US
EED	1.1279e-05	0.32882	LAML-US
LUC7L3	1.25135e-05	0.32722	LAML-US
PDCD5	1.29376e-05	0.326704	LAML-US
SLC27A5	1.33045e-05	0.326271	LAML-US
ZNF521	1.37686e-05	0.325739	LAML-US
CAPNS1	1.54865e-05	-0.323907	LAML-US
JAGN1	1.67709e-05	0.322658	LAML-US
R3HCC1	1.69612e-05	0.322481	LAML-US
EBNA1BP2	1.96766e-05	0.320138	LAML-US
MRPL17	2.34623e-05	0.317336	LAML-US
C14orf166	2.53553e-05	0.316092	LAML-US
ZNF467	2.88254e-05	-0.314022	LAML-US
ALDOA	2.9261e-05	-0.313779	LAML-US
SLC25A33	3.46685e-05	0.311017	LAML-US
RBBP8	3.49505e-05	0.310885	LAML-US
AGPAT4	3.65486e-05	0.310152	LAML-US
FKBP3	3.82046e-05	0.309423	LAML-US
GCSH	4.32209e-05	0.307385	LAML-US
HCFC1R1	4.3862e-05	-0.30714	LAML-US
NAPG	4.57854e-05	0.306427	LAML-US
EMG1	5.19971e-05	0.304302	LAML-US
RPIA	5.26208e-05	0.304102	LAML-US
RPP30	5.61674e-05	0.303005	LAML-US
ATG4C	5.6967e-05	0.302767	LAML-US
CCDC91	6.13785e-05	0.301506	LAML-US
GTF3A	6.36971e-05	0.300877	LAML-US
NAP1L1	6.39995e-05	0.300797	LAML-US
DUSP14	6.86471e-05	0.299604	LAML-US
ITGB1BP1	7.00191e-05	0.299266	LAML-US
GINS1	7.08273e-05	0.29907	LAML-US
YEATS4	7.26923e-05	0.298625	LAML-US
ARPC5	7.34789e-05	-0.298441	LAML-US
HMGN1	7.45416e-05	0.298195	LAML-US
MRPL53	7.74322e-05	-0.297541	LAML-US
POLE4	7.91446e-05	-0.297165	LAML-US
RAN	8.77485e-05	0.295383	LAML-US
SLBP	9.22576e-05	0.294514	LAML-US
SUB1	9.32531e-05	0.294327	LAML-US
RAC1	9.59885e-05	-0.293824	LAML-US
EPN1	9.69706e-05	-0.293646	LAML-US
ISYNA1	0.000100112	0.29309	LAML-US
BRMS1	0.000111547	-0.291194	LAML-US
MAGOHB	0.000115752	0.290542	LAML-US
FSTL3	0.000118094	0.290188	LAML-US
CCDC86	0.00012452	0.289251	LAML-US
POLR2H	0.000125043	0.289177	LAML-US
CTSA	0.000125924	-0.289052	LAML-US
PSMG1	0.000130038	0.288481	LAML-US
TPRKB	0.000144868	0.286555	LAML-US
CD53	0.000153324	-0.285538	LAML-US
RPL23A	0.000159203	0.284861	LAML-US
UTP3	0.00018907	0.281745	LAML-US
ERP29	0.000199794	-0.280738	LAML-US
POLB	0.000233762	0.27785	LAML-US
CRLS1	0.000237733	0.277538	LAML-US
HMGN3	0.000252632	0.27641	LAML-US
MTX1	0.000254841	-0.276248	LAML-US
RRS1	0.000280447	0.27446	LAML-US
NDUFA12	0.000298186	-0.273309	LAML-US
MAD2L1	0.000307882	0.272706	LAML-US
MRPL39	0.00030973	0.272593	LAML-US
THYN1	0.000316198	0.272203	LAML-US
HSD17B11	0.000338889	0.27089	LAML-US
SNHG3	0.000345545	0.27052	LAML-US
ZNF367	0.000358154	0.269837	LAML-US
TNNI3	0.000369896	0.269222	LAML-US
FKBP2	0.000392354	-0.268093	LAML-US
IGSF10	0.00048444	0.264013	LAML-US
HINT1	0.000488737	0.263841	LAML-US
FGFBP3	0.000540452	0.261871	LAML-US
PDCL3	0.000557775	0.261249	LAML-US
NDUFA5	0.000608483	0.259528	LAML-US
PPP1CA	0.000623042	-0.259058	LAML-US
UQCR10	0.000642641	-0.258442	LAML-US
SUGT1	0.000658189	0.257965	LAML-US
RHPN1	0.000690102	0.257018	LAML-US
CCDC34	0.000706386	0.25655	LAML-US
SYNGR2	0.000735273	-0.255744	LAML-US
C14orf80	0.000774248	-0.254701	LAML-US
ARMC10	0.0008686	0.252365	LAML-US
GMNN	0.00088814	0.25191	LAML-US
EXOSC6	0.00089397	0.251776	LAML-US
HAT1	0.000968745	0.250127	LAML-US
MOSPD3	0.000986245	-0.249758	LAML-US
HS3ST3A1	0.00104342	0.248593	LAML-US
ITM2B	0.00109587	-0.247574	LAML-US
DBI	0.00109919	-0.247511	LAML-US
BLOC1S2	0.00130445	-0.243922	LAML-US
NR1H2	0.00139542	-0.242494	LAML-US
ZMYND19	0.00141137	0.242253	LAML-US
TMEM126A	0.00141162	0.242249	LAML-US
CDT1	0.00141462	0.242204	LAML-US
SEPHS2	0.00144494	0.241752	LAML-US
DYNLRB1	0.00155486	-0.240185	LAML-US
ATG3	0.00160321	-0.239528	LAML-US
GYPC	0.00162598	0.239225	LAML-US
TMEM126B	0.00166777	0.238678	LAML-US
TYMS	0.00168056	0.238513	LAML-US
HIST2H4A	0.00175004	0.237637	LAML-US
NDUFAF4	0.00179788	0.237052	LAML-US
SERPINF1	0.00182245	-0.236757	LAML-US
FXN	0.00185044	0.236425	LAML-US
TALDO1	0.00193031	-0.235503	LAML-US
PGRMC1	0.0019375	0.235422	LAML-US
DPCD	0.00207035	0.233968	LAML-US
YWHAE	0.00212495	0.233395	LAML-US
CNIH4	0.00224805	-0.23215	LAML-US
RILP	0.00224995	-0.232131	LAML-US
PDHB	0.00230819	0.231564	LAML-US
MRPL22	0.00232273	0.231425	LAML-US
MTCH2	0.00248567	0.229913	LAML-US
TOR1A	0.00249213	0.229855	LAML-US
PHB	0.00265204	0.228459	LAML-US
COMTD1	0.00276298	-0.227535	LAML-US
PAF1	0.00288466	0.22656	LAML-US
C2orf88	0.00311253	0.224829	LAML-US
E2F1	0.00315742	0.224501	LAML-US
RRP9	0.00317357	0.224385	LAML-US
CHCHD10	0.00317717	-0.224359	LAML-US
RING1	0.00328246	0.223611	LAML-US
WRB	0.00338743	0.222887	LAML-US
MORN2	0.00344157	0.222522	LAML-US
COX6A1	0.00370224	-0.220831	LAML-US
ZBTB8OS	0.00384148	-0.219971	LAML-US
THOC7	0.00390415	0.219593	LAML-US
C6orf203	0.00396771	0.219216	LAML-US
CERCAM	0.00411913	0.218338	LAML-US
FSCN1	0.00435236	0.217041	LAML-US
PFDN4	0.00444261	0.216555	LAML-US
REXO2	0.00464469	0.2155	LAML-US
UFC1	0.00466979	0.215372	LAML-US
TACO1	0.00469476	0.215245	LAML-US
RCOR2	0.00509773	0.213276	LAML-US
MRPL47	0.00578801	0.210207	LAML-US
FOS	0.00605744	-0.209097	LAML-US
SLC38A5	0.00620386	0.208513	LAML-US
TRMT61A	0.00651751	0.207301	LAML-US
CYB5A	0.00678419	0.20631	LAML-US
EDF1	0.00693398	-0.205769	LAML-US
ING2	0.00706274	0.205312	LAML-US
KLHDC3	0.00722839	0.204735	LAML-US
NMI	0.00726834	0.204598	LAML-US
C14orf2	0.00740553	-0.204131	LAML-US
PHLDA2	0.00770004	-0.203154	LAML-US
B3GNT8	0.00773752	-0.203032	LAML-US
OSBPL6	0.00779527	0.202845	LAML-US
NME2	0.00782669	0.202744	LAML-US
CITED2	0.00782927	0.202736	LAML-US
ANAPC13	0.00831455	0.201219	LAML-US
TBCC	0.00879294	0.199798	LAML-US
EIF5B	0.00932461	0.198297	LAML-US
SIPA1	0.0101839	-0.196024	LAML-US
MGST2	0.011231	-0.193473	LAML-US
PVT1	0.0113197	0.193266	LAML-US
PSMA3	0.0117049	0.192386	LAML-US
SPC25	0.011821	0.192126	LAML-US
SH3BGRL2	0.0118799	0.191995	LAML-US
UCHL3	0.0120848	0.191543	LAML-US
SOD1	0.0122857	0.191106	LAML-US
DPY30	0.0125188	0.190607	LAML-US
NRM	0.0129331	-0.189741	LAML-US
GAS6	0.0133929	-0.188807	LAML-US
RAC3	0.0136163	0.188363	LAML-US
TMEM164	0.0137698	0.188062	LAML-US
FXYD5	0.0143201	-0.187006	LAML-US
JTB	0.014466	-0.186732	LAML-US
MLF1	0.0145338	0.186606	LAML-US
NRTN	0.0145879	0.186505	LAML-US
CA11	0.0147042	0.18629	LAML-US
CALM1	0.0152812	-0.185244	LAML-US
FIBP	0.0156259	-0.184636	LAML-US
CISD2	0.0156871	0.184529	LAML-US
SVIP	0.0158365	0.18427	LAML-US
KDELC1	0.016208	0.183634	LAML-US
NDUFB3	0.0163583	-0.183381	LAML-US
RAP2B	0.0168791	-0.182518	LAML-US
B3GALT6	0.0181317	0.180534	LAML-US
IL6	0.0182922	-0.180288	LAML-US
EIF4E2	0.0189064	-0.179365	LAML-US
RPL14	0.0197176	0.178186	LAML-US
MRPS5	0.0208304	0.176634	LAML-US
SNRPD3	0.0209256	0.176504	LAML-US
MND1	0.0215511	0.175666	LAML-US
SNF8	0.024241	-0.172286	LAML-US
COLEC11	0.0244501	0.172037	LAML-US
FAM110A	0.026317	-0.169892	LAML-US
TEAD4	0.0302645	0.165753	LAML-US
SAP18	0.0306361	0.165387	LAML-US
PDLIM1	0.0316404	0.164418	LAML-US
TXN2	0.0329111	-0.163229	LAML-US
RPL22L1	0.0331585	0.163002	LAML-US
CISH	0.0336551	0.16255	LAML-US
CKS2	0.0340474	0.162198	LAML-US
IER5L	0.0353596	-0.161043	LAML-US
CHST3	0.0367656	0.159845	LAML-US
HSPB11	0.037212	0.159473	LAML-US
LPCAT1	0.0372814	-0.159415	LAML-US
PIGP	0.0393112	0.157771	LAML-US
GADD45A	0.040955	0.156491	LAML-US
SNRNP35	0.0414306	0.156129	LAML-US
GTF2E2	0.0414738	0.156096	LAML-US
GPN3	0.0426325	0.155228	LAML-US
CARHSP1	0.0432341	0.154786	LAML-US
CCDC124	0.0433477	-0.154703	LAML-US
SLC29A1	0.0451961	0.153377	LAML-US
CCDC61	0.0461616	0.152703	LAML-US
NFU1	0.0464	0.152538	LAML-US
PPOX	0.0482828	0.151262	LAML-US
IRF2BP1	0.0494488	0.150491	LAML-US
TBXA2R	0.0507788	0.149631	LAML-US
NDUFB9	0.0507935	-0.149622	LAML-US
CISD1	0.0510043	0.149487	LAML-US
PITPNC1	0.0519009	-0.14892	LAML-US
C16orf91	0.0533914	0.147995	LAML-US
CHCHD7	0.0543605	0.147405	LAML-US
SUMO1	0.055588	0.14667	LAML-US
UBXN1	0.056511	-0.146126	LAML-US
DAD1	0.0568941	0.145902	LAML-US
RANBP1	0.0585461	0.144952	LAML-US
SAR1A	0.059966	0.144152	LAML-US
GAL	0.0604591	0.143878	LAML-US
NXT1	0.0607549	0.143715	LAML-US
POLA2	0.0640288	0.141948	LAML-US
PPP1R12C	0.0641118	-0.141904	LAML-US
VPS29	0.064158	-0.141879	LAML-US
TCEA2	0.0666956	0.140562	LAML-US
ANP32B	0.0670257	0.140394	LAML-US
TMEM52	0.0676114	0.140097	LAML-US
CCDC116	0.0683684	0.139716	LAML-US
RNASE1	0.0693518	-0.139226	LAML-US
MRPS7	0.0694326	0.139186	LAML-US
CA8	0.0694507	0.139177	LAML-US
PROS1	0.0759097	0.136098	LAML-US
ATPIF1	0.0791702	-0.134624	LAML-US
CCL2	0.0798505	-0.134322	LAML-US
UQCRH	0.0828607	0.133013	LAML-US
GGH	0.0882993	0.130741	LAML-US
RPS28	0.0906831	-0.12978	LAML-US
SCAMP3	0.0935627	0.128646	LAML-US
IL2RG	0.0958126	0.127779	LAML-US
RTN2	0.0959182	-0.127738	LAML-US
UBE2I	0.0969839	0.127334	LAML-US
MAP2K2	0.0989828	-0.126584	LAML-US
MRPL36	0.0996997	0.126318	LAML-US
CKB	0.100699	0.12595	LAML-US
PTS	0.101475	0.125666	LAML-US
RPS4X	0.102003	0.125474	LAML-US
DPP7	0.111142	-0.122265	LAML-US
MRPS18A	0.111625	0.122101	LAML-US
MVD	0.11265	-0.121756	LAML-US
LY6E	0.117484	-0.120158	LAML-US
VKORC1	0.119843	-0.119397	LAML-US
RPS11	0.128584	0.116674	LAML-US
PSMA5	0.129482	0.116402	LAML-US
ZNF672	0.133403	0.115233	LAML-US
CDC25B	0.134907	-0.114791	LAML-US
HIST1H2BJ	0.135559	0.114601	LAML-US
BTG3	0.136354	0.11437	LAML-US
ADRM1	0.136381	0.114362	LAML-US
HNRNPA0	0.137009	0.114181	LAML-US
SSU72	0.139963	-0.113334	LAML-US
CCDC58	0.140397	0.113211	LAML-US
ZNF444	0.141589	0.112875	LAML-US
C6orf48	0.148346	0.111005	LAML-US
NDUFS6	0.148961	-0.110838	LAML-US
ZNF787	0.149083	-0.110805	LAML-US
HBZ	0.152209	-0.109964	LAML-US
FAM27C	0.152506	0.109885	LAML-US
UBE2L3	0.156257	-0.108896	LAML-US
FAM162A	0.160959	0.10768	LAML-US
GLB1L3	0.164657	-0.106743	LAML-US
HEXIM1	0.16981	0.105462	LAML-US
MRPL14	0.171546	-0.105037	LAML-US
RNF208	0.171651	0.105012	LAML-US
TPT1	0.17321	0.104633	LAML-US
C9orf40	0.174274	0.104376	LAML-US
SLAMF6	0.175797	0.10401	LAML-US
CMAS	0.177344	0.103641	LAML-US
LBH	0.183138	0.102279	LAML-US
ELOF1	0.183367	-0.102226	LAML-US
SNRNP25	0.188002	-0.10116	LAML-US
REEP6	0.188062	0.101146	LAML-US
TMEM14B	0.191392	0.100392	LAML-US
BAX	0.19378	-0.0998574	LAML-US
HEMGN	0.195015	0.0995827	LAML-US
NME4	0.195202	0.0995412	LAML-US
ORAI1	0.20088	0.0982952	LAML-US
HSPBP1	0.201883	0.0980777	LAML-US
PSMB1	0.206129	0.0971658	LAML-US
MPHOSPH6	0.207129	0.096953	LAML-US
FOXA3	0.207263	0.0969245	LAML-US
PRR5	0.221516	0.0939697	LAML-US
LDOC1	0.222418	0.0937873	LAML-US
XPA	0.227744	0.092721	LAML-US
MRPS34	0.228662	-0.092539	LAML-US
TOMM22	0.229113	0.0924497	LAML-US
CLPP	0.230992	0.0920793	LAML-US
PIGQ	0.233527	0.0915828	LAML-US
LGALS12	0.233649	0.0915591	LAML-US
SSBP1	0.237596	0.090794	LAML-US
ERH	0.240881	0.0901639	LAML-US
BOLA3	0.242021	0.0899465	LAML-US
BANF1	0.243979	-0.0895751	LAML-US
RPL28	0.244139	-0.0895448	LAML-US
RFESD	0.247749	0.0888656	LAML-US
CENPB	0.24863	-0.088701	LAML-US
COPS6	0.251014	-0.0882573	LAML-US
APRT	0.257461	-0.0870718	LAML-US
DPM2	0.260534	-0.086514	LAML-US
PSMD13	0.272077	-0.0844578	LAML-US
COMMD8	0.275211	-0.0839098	LAML-US
PTGES2	0.284261	0.0823507	LAML-US
SRI	0.287145	0.0818608	LAML-US
RAB12	0.291746	-0.0810862	LAML-US
CA1	0.292169	0.0810154	LAML-US
SNPH	0.316269	0.077088	LAML-US
HIST1H3D	0.321413	-0.0762753	LAML-US
GNG10	0.321806	-0.0762136	LAML-US
EEF1A2	0.328125	0.0752275	LAML-US
AES	0.333027	-0.0744708	LAML-US
SPC24	0.336335	0.0739643	LAML-US
ESPN	0.336464	-0.0739446	LAML-US
CSNK2B	0.338248	0.0736728	LAML-US
KLF16	0.340112	-0.0733898	LAML-US
WDR13	0.342179	0.0730771	LAML-US
TBCA	0.343813	0.0728308	LAML-US
CFD	0.344679	-0.0727004	LAML-US
ATP5J	0.348152	-0.0721801	LAML-US
IL1R1	0.35238	0.0715511	LAML-US
SNRPG	0.361914	0.0701498	LAML-US
AKT1S1	0.364017	-0.0698439	LAML-US
PLOD2	0.370149	0.0689578	LAML-US
RAB13	0.374625	0.0683168	LAML-US
LSM3	0.391859	-0.0658912	LAML-US
FABP5	0.393009	0.0657317	LAML-US
HIST1H4H	0.411972	0.0631401	LAML-US
RFXANK	0.421869	-0.0618156	LAML-US
SOCS1	0.426442	-0.0612096	LAML-US
NSMCE1	0.426662	-0.0611806	LAML-US
MPST	0.428859	0.0608909	LAML-US
RPL36AL	0.429082	-0.0608615	LAML-US
H2AFX	0.441096	-0.0592927	LAML-US
BPGM	0.463288	0.0564572	LAML-US
LDHA	0.467418	-0.0559378	LAML-US
CYCS	0.468233	0.0558357	LAML-US
TMEM11	0.469483	-0.0556791	LAML-US
ADCK1	0.471572	0.0554181	LAML-US
SRM	0.473485	0.0551796	LAML-US
HIST1H2AG	0.474809	0.0550147	LAML-US
C2orf76	0.49027	-0.0531087	LAML-US
SBDS	0.49108	-0.0530097	LAML-US
RPL32	0.492068	0.0528891	LAML-US
MYL4	0.493285	0.0527408	LAML-US
PPP1R14B	0.500095	0.051914	LAML-US
SNRPF	0.503662	0.0514835	LAML-US
RAB3IL1	0.50426	-0.0514113	LAML-US
LRMP	0.512865	0.0503796	LAML-US
CTSC	0.514214	0.0502187	LAML-US
VCX3A	0.538917	0.047309	LAML-US
TSC22D4	0.541147	-0.0470496	LAML-US
RPL37	0.544491	0.0466617	LAML-US
G6PC3	0.549579	0.0460737	LAML-US
PRKAG2	0.562088	-0.0446394	LAML-US
THOC6	0.566127	0.0441795	LAML-US
UROD	0.575445	0.0431246	LAML-US
SART1	0.575534	-0.0431145	LAML-US
MRPS33	0.578356	0.0427966	LAML-US
CHPT1	0.579842	0.0426294	LAML-US
UBAC1	0.591984	-0.0412714	LAML-US
ABCC9	0.597836	-0.0406214	LAML-US
SNRPC	0.60005	0.0403762	LAML-US
EPOR	0.600203	-0.0403593	LAML-US
HIST1H2AC	0.603453	0.0400002	LAML-US
SNX3	0.605016	-0.0398277	LAML-US
ITIH5	0.61458	-0.0387772	LAML-US
TSPAN4	0.61512	-0.038718	LAML-US
MEPCE	0.617819	0.0384229	LAML-US
PSMC3	0.626612	0.0374654	LAML-US
SLC7A8	0.632828	0.0367919	LAML-US
KLK1	0.638446	-0.0361857	LAML-US
ST8SIA1	0.641392	0.0358686	LAML-US
DDRGK1	0.647832	0.0351778	LAML-US
MRPS21	0.654837	0.0344294	LAML-US
TMEM203	0.666869	0.0331513	LAML-US
EGLN3	0.669704	0.0328516	LAML-US
SLC25A37	0.672424	0.0325644	LAML-US
CHCHD1	0.672467	-0.0325599	LAML-US
ZNF580	0.672574	-0.0325486	LAML-US
ASPSCR1	0.675484	-0.0322419	LAML-US
ACSBG1	0.675518	-0.0322382	LAML-US
PFDN6	0.67838	0.0319372	LAML-US
ATP5G1	0.682815	-0.0314715	LAML-US
CDKN1C	0.685887	0.0311495	LAML-US
YWHAH	0.688534	0.0308726	LAML-US
MEA1	0.690236	-0.0306946	LAML-US
MRPS36	0.691194	0.0305946	LAML-US
PGLYRP4	0.691533	-0.0305593	LAML-US
HIST1H4E	0.692105	0.0304996	LAML-US
MDH2	0.692708	-0.0304366	LAML-US
SPDYC	0.698638	0.029819	LAML-US
PTTG1	0.710531	0.0285859	LAML-US
SLC9A3R2	0.713316	0.0282982	LAML-US
PIM2	0.729515	0.0266324	LAML-US
MAGOH	0.746201	0.0249293	LAML-US
CLEC2L	0.748805	-0.0246646	LAML-US
GYPB	0.763119	-0.0232148	LAML-US
AK1	0.764637	0.0230616	LAML-US
RPL27A	0.769214	0.0226	LAML-US
H19	0.77931	-0.0215847	LAML-US
UBE2L6	0.787623	-0.0207514	LAML-US
CCDC94	0.80236	0.0192801	LAML-US
TXNL4A	0.812147	-0.0183069	LAML-US
SLC2A1	0.812501	0.0182717	LAML-US
HOXB4	0.812591	-0.0182627	LAML-US
TPST2	0.814048	0.0181181	LAML-US
ENY2	0.816775	0.0178476	LAML-US
RWDD1	0.820434	0.017485	LAML-US
PSMB2	0.828008	-0.0167357	LAML-US
GATA1	0.828823	0.0166551	LAML-US
RAB11B	0.83052	-0.0164874	LAML-US
COBLL1	0.838049	0.0157446	LAML-US
KLF1	0.843855	-0.0151727	LAML-US
NOC4L	0.848247	0.0147406	LAML-US
TMEM107	0.855363	-0.0140416	LAML-US
HSBP1	0.860105	0.0135764	LAML-US
PTMS	0.862796	0.0133126	LAML-US
C8orf59	0.86335	0.0132583	LAML-US
MYPOP	0.871737	-0.0124373	LAML-US
UBE2J2	0.879457	-0.0116829	LAML-US
SLC39A4	0.882751	-0.0113613	LAML-US
FOXH1	0.885661	-0.0110773	LAML-US
RNFT2	0.887317	0.0109158	LAML-US
RPL8	0.892268	0.0104333	LAML-US
GPR137	0.909805	0.00872693	LAML-US
H3F3A	0.926596	0.00709723	LAML-US
ACADVL	0.92967	-0.00679921	LAML-US
GYPA	0.934325	0.00634815	LAML-US
HEATR3	0.936954	-0.00609351	LAML-US
CCS	0.948866	-0.00494044	LAML-US
HIST1H2BG	0.950211	-0.00481026	LAML-US
RPS25	0.958391	0.00401924	LAML-US
ROGDI	0.967939	-0.00309635	LAML-US
NR2F2	0.993176	0.000658916	LAML-US
ELMO3	0.993396	0.000637653	LAML-US
SCP2	0.995375	0.000446575	LAML-US

## Sheet: BRCA-US_up_cor.test_Targetgene
Supplementary Table 3. TCGA correlations analysis of the 2KR-MYB target genes among BRCA-US patients cohort.
C) Correlations between 2KR-MYB target genes identified from the current K562 RNA-Seq analysis showing up-regulated gene expression pattern and MYB expression among the TCGA BRCA-US cohort
	p-value	estimate	Cancer type
RBM47	1.32127e-88	0.570719	BRCA-US
ZNF823	2.64695e-71	0.520156	BRCA-US
RALGPS2	1.21066e-63	0.494707	BRCA-US
WDR31	5.08779e-60	0.481877	BRCA-US
ZNF236	1.37334e-54	0.461562	BRCA-US
ZBTB41	2.28875e-53	0.456797	BRCA-US
UBE2H	6.09955e-52	0.45114	BRCA-US
BHLHE40	8.62291e-48	0.434037	BRCA-US
GATAD1	3.79265e-47	0.431297	BRCA-US
GLUD2	2.60005e-46	0.427697	BRCA-US
TRAK1	2.5981e-43	0.414409	BRCA-US
NRIP1	1.08608e-42	0.411581	BRCA-US
SP1	2.22616e-42	0.410152	BRCA-US
PAFAH2	8.65463e-42	0.407428	BRCA-US
ZBTB40	1.1262e-40	0.402213	BRCA-US
MEGF9	1.40688e-40	0.401756	BRCA-US
CLASP2	2.00639e-40	0.401026	BRCA-US
AHCYL1	6.6879e-39	0.393714	BRCA-US
GOLGB1	7.46389e-39	0.393482	BRCA-US
CCNG2	1.54006e-38	0.391947	BRCA-US
ZNF281	6.41867e-38	0.388899	BRCA-US
HEATR5B	1.17392e-37	0.3876	BRCA-US
SPATA6	1.65776e-37	0.386854	BRCA-US
XIAP	1.6699e-37	0.386839	BRCA-US
CCNT2	4.75625e-37	0.384566	BRCA-US
ZNF24	5.15724e-37	0.38439	BRCA-US
BBS4	2.35578e-36	0.381058	BRCA-US
CDK17	5.49215e-36	0.379185	BRCA-US
ANKRD28	7.07111e-36	0.378623	BRCA-US
FRYL	1.05345e-35	0.377735	BRCA-US
MYO6	1.75051e-35	0.376599	BRCA-US
VEZF1	2.28783e-35	0.375998	BRCA-US
TMED8	3.63619e-35	0.374956	BRCA-US
DUSP16	2.52308e-34	0.370557	BRCA-US
TNRC6A	4.04596e-34	0.369474	BRCA-US
ZKSCAN1	8.54593e-34	0.367751	BRCA-US
ZNF395	1.43641e-33	0.366548	BRCA-US
PJA2	1.59264e-33	0.366308	BRCA-US
FBXW8	1.00673e-32	0.361991	BRCA-US
POGZ	1.02527e-32	0.361948	BRCA-US
BTBD9	1.53825e-32	0.36099	BRCA-US
ZNF568	2.69683e-32	0.359657	BRCA-US
PARP11	3.21611e-32	0.359238	BRCA-US
ZNF425	8.85131e-32	0.356816	BRCA-US
PANK3	1.28757e-31	0.355913	BRCA-US
STC2	3.72283e-31	0.353342	BRCA-US
TAF1	8.36746e-31	0.351364	BRCA-US
NKTR	1.44153e-30	0.350028	BRCA-US
DIXDC1	1.50914e-30	0.349915	BRCA-US
TCP11L2	2.13044e-30	0.349065	BRCA-US
RBM43	3.79052e-30	0.347637	BRCA-US
NEDD4L	1.28276e-29	0.344592	BRCA-US
ZNF791	1.34475e-29	0.344474	BRCA-US
CDC42BPB	5.96889e-29	0.340704	BRCA-US
TNKS	7.30823e-29	0.340187	BRCA-US
LNX2	7.7797e-29	0.340028	BRCA-US
OSBP	1.61155e-28	0.338162	BRCA-US
UPP1	1.85052e-28	-0.337806	BRCA-US
LARP4	2.77839e-28	0.336758	BRCA-US
CCNT1	2.91018e-28	0.336638	BRCA-US
ZBTB44	5.11956e-28	0.335173	BRCA-US
KIF13B	6.30521e-28	0.334631	BRCA-US
CHD6	7.07665e-28	0.334331	BRCA-US
MPP7	1.0733e-27	0.333242	BRCA-US
ERCC4	2.19888e-26	0.325217	BRCA-US
CPEB4	2.26218e-26	0.325141	BRCA-US
WDFY3	2.33372e-26	0.325057	BRCA-US
PLEKHB2	3.54331e-26	0.323927	BRCA-US
SPTY2D1	4.73387e-26	0.323141	BRCA-US
POLK	4.91762e-26	0.323037	BRCA-US
CPEB2	9.32903e-26	0.32129	BRCA-US
LYSMD3	2.19012e-25	0.318943	BRCA-US
SMAD3	2.8262e-25	0.318238	BRCA-US
ZSWIM5	6.75875e-25	0.315812	BRCA-US
FGD6	7.18141e-25	0.315643	BRCA-US
ZNF609	8.54831e-25	0.315155	BRCA-US
PRDM4	2.51378e-24	0.312115	BRCA-US
ZNF44	3.01257e-24	0.311601	BRCA-US
STK39	4.42568e-24	0.310506	BRCA-US
DNMBP	4.75331e-24	0.310303	BRCA-US
NF1	1.01062e-23	0.30814	BRCA-US
MTHFR	1.07217e-23	0.30797	BRCA-US
STAG2	1.30085e-23	0.307413	BRCA-US
NEO1	1.96884e-23	0.306214	BRCA-US
EYA3	6.9797e-23	0.302517	BRCA-US
FAF2	8.81123e-23	0.30183	BRCA-US
DENND4C	4.5531e-22	0.296939	BRCA-US
ZNF558	5.09948e-22	0.296598	BRCA-US
OCRL	6.94828e-22	0.295664	BRCA-US
DCP1A	8.04215e-22	0.295222	BRCA-US
PDS5A	1.73775e-21	0.292878	BRCA-US
TSHZ1	2.20451e-21	0.29215	BRCA-US
GBF1	2.26543e-21	0.292067	BRCA-US
ZBTB43	4.75089e-21	0.289786	BRCA-US
ACER2	1.03136e-20	0.287376	BRCA-US
FBXW11	2.22452e-20	0.284963	BRCA-US
EIF4E3	3.42191e-20	0.283601	BRCA-US
KDM6A	4.08366e-20	0.283039	BRCA-US
ARID1B	5.22097e-20	0.282257	BRCA-US
HTT	7.46478e-20	0.281114	BRCA-US
LCOR	8.58451e-20	0.280665	BRCA-US
CNOT6L	9.33827e-20	0.280395	BRCA-US
TCF12	9.48508e-20	0.280345	BRCA-US
ZNF433	9.61988e-20	0.2803	BRCA-US
ZNF148	1.22065e-19	0.279533	BRCA-US
CNNM4	2.87564e-19	0.276753	BRCA-US
ZZEF1	3.59739e-19	0.276022	BRCA-US
REL	7.91498e-19	0.273427	BRCA-US
DICER1	8.90708e-19	0.273037	BRCA-US
TNKS2	9.14097e-19	0.272951	BRCA-US
RAB3GAP2	9.46572e-19	0.272835	BRCA-US
NBPF6	1.23448e-18	0.271953	BRCA-US
PHIP	1.31961e-18	0.271731	BRCA-US
DGKD	1.35245e-18	0.271649	BRCA-US
GKAP1	1.76261e-18	0.270765	BRCA-US
CLCN3	2.79407e-18	0.269219	BRCA-US
HLA-E	2.98378e-18	-0.268998	BRCA-US
RALGAPB	4.16157e-18	0.267874	BRCA-US
VPS41	1.04228e-17	0.264745	BRCA-US
DDIT4	1.17844e-17	-0.264324	BRCA-US
SPEN	1.20644e-17	0.264243	BRCA-US
LRIG2	1.26393e-17	0.264083	BRCA-US
SGPL1	1.46798e-17	0.263568	BRCA-US
STON2	1.56384e-17	0.263349	BRCA-US
CHAC1	1.60896e-17	-0.263251	BRCA-US
ECE1	3.59748e-17	0.260457	BRCA-US
CTDSPL2	3.84092e-17	0.260228	BRCA-US
CD82	4.45969e-17	-0.259705	BRCA-US
DNAJB11	6.08675e-17	-0.258612	BRCA-US
LARS2	6.74395e-17	0.258251	BRCA-US
ZNF592	1.12713e-16	0.256432	BRCA-US
SNX30	1.23294e-16	0.256113	BRCA-US
DGKE	1.25816e-16	0.256041	BRCA-US
ZNF175	1.37235e-16	0.255731	BRCA-US
ZNF548	1.83745e-16	0.254688	BRCA-US
COG6	1.8721e-16	0.254621	BRCA-US
INO80D	1.90747e-16	0.254554	BRCA-US
OTUD3	2.64638e-16	0.253377	BRCA-US
SMARCA1	3.09496e-16	0.252813	BRCA-US
RICTOR	3.26677e-16	0.252617	BRCA-US
ARHGAP19	3.32963e-16	0.252548	BRCA-US
LPIN1	3.55516e-16	-0.252311	BRCA-US
MDM1	3.9513e-16	0.251929	BRCA-US
ADIPOR2	4.03662e-16	0.251851	BRCA-US
TTBK2	6.84089e-16	0.24993	BRCA-US
AHCYL2	8.28376e-16	0.249229	BRCA-US
ANO6	1.45738e-15	0.247146	BRCA-US
ARNT	1.47423e-15	0.247104	BRCA-US
HIPK1	1.64116e-15	0.246706	BRCA-US
STAT6	1.93131e-15	0.246101	BRCA-US
ZFYVE26	2.08888e-15	0.245809	BRCA-US
PLXNA1	2.50346e-15	-0.245134	BRCA-US
ANKRD52	2.58429e-15	0.245015	BRCA-US
ABLIM3	4.05886e-15	0.243321	BRCA-US
TMEM65	4.17586e-15	-0.243214	BRCA-US
PMAIP1	4.89047e-15	0.242618	BRCA-US
DPP9	6.18041e-15	0.241731	BRCA-US
ARMCX3	6.95513e-15	0.241283	BRCA-US
TRIM2	8.76065e-15	-0.240404	BRCA-US
WARS	9.01708e-15	-0.240294	BRCA-US
UGDH	1.02079e-14	0.239819	BRCA-US
PPARGC1B	1.31531e-14	-0.238847	BRCA-US
GTSE1	1.98286e-14	-0.237263	BRCA-US
FNDC4	2.86586e-14	-0.235833	BRCA-US
POM121C	3.07761e-14	0.235555	BRCA-US
SNX19	3.49321e-14	0.23506	BRCA-US
AVL9	3.66087e-14	0.234876	BRCA-US
SLC9A8	4.62681e-14	0.233958	BRCA-US
SLC7A5	7.43028e-14	-0.232087	BRCA-US
HERC1	1.0214e-13	0.230822	BRCA-US
CRTC3	1.1143e-13	0.230474	BRCA-US
KIDINS220	2.33284e-13	0.227501	BRCA-US
AMMECR1L	2.49736e-13	0.227225	BRCA-US
N4BP2	2.50662e-13	0.22721	BRCA-US
ARFGEF2	2.88734e-13	0.226635	BRCA-US
ZNF461	2.97998e-13	0.226507	BRCA-US
ENTPD4	3.46431e-13	0.225893	BRCA-US
STAT5B	3.55793e-13	0.225784	BRCA-US
MTMR3	3.56221e-13	0.225779	BRCA-US
ZMIZ1	4.81878e-13	0.224541	BRCA-US
SECISBP2L	1.0035e-12	0.221505	BRCA-US
MS4A4A	1.73458e-12	-0.21921	BRCA-US
KIAA0907	2.83562e-12	0.217128	BRCA-US
PARD3B	2.90891e-12	0.217019	BRCA-US
ZZZ3	2.9324e-12	0.216985	BRCA-US
TINAGL1	3.32358e-12	-0.21645	BRCA-US
BHLHB9	3.52968e-12	0.216193	BRCA-US
PIKFYVE	4.15007e-12	0.215499	BRCA-US
FHL2	4.26997e-12	0.215377	BRCA-US
FRK	4.71287e-12	0.214953	BRCA-US
ZSCAN18	4.88315e-12	0.2148	BRCA-US
AGAP1	5.91236e-12	0.213974	BRCA-US
STAU2	6.04643e-12	0.213877	BRCA-US
RANBP10	6.84505e-12	0.21334	BRCA-US
NFRKB	8.13397e-12	0.21259	BRCA-US
POU2F1	8.43066e-12	0.212434	BRCA-US
HLCS	8.43562e-12	0.212431	BRCA-US
ANKIB1	8.65077e-12	0.212321	BRCA-US
TNFRSF9	1.08224e-11	-0.211342	BRCA-US
ZBTB38	1.52501e-11	0.209834	BRCA-US
NBPF9	1.61726e-11	0.209574	BRCA-US
GABRE	1.65897e-11	-0.209461	BRCA-US
MTF1	2.54001e-11	0.207568	BRCA-US
MAPRE2	2.84847e-11	-0.207056	BRCA-US
BMPR2	3.3191e-11	0.20637	BRCA-US
PHLPP2	3.32322e-11	0.206364	BRCA-US
ADM2	4.11822e-11	-0.205398	BRCA-US
KDM4A	4.49416e-11	0.205003	BRCA-US
ZBTB39	4.53926e-11	0.204958	BRCA-US
KLHL20	4.60253e-11	0.204895	BRCA-US
MED13	4.9177e-11	0.204595	BRCA-US
FOXN2	5.45075e-11	-0.204128	BRCA-US
ABTB2	5.8406e-11	-0.203814	BRCA-US
CTH	7.28687e-11	0.202804	BRCA-US
ZNF134	7.3536e-11	0.202763	BRCA-US
PIP5K1A	1.03937e-10	0.201173	BRCA-US
EIF2AK3	1.1336e-10	0.200772	BRCA-US
C20orf194	1.48202e-10	0.199528	BRCA-US
PPP1R3B	1.49195e-10	0.199497	BRCA-US
TNFAIP3	1.50368e-10	-0.199461	BRCA-US
IREB2	1.6724e-10	0.198965	BRCA-US
UBQLN1	2.16088e-10	0.197765	BRCA-US
NSD1	2.39478e-10	0.197282	BRCA-US
PRDM15	2.40172e-10	0.197268	BRCA-US
TTC28	2.40613e-10	0.19726	BRCA-US
SUN2	4.71922e-10	-0.194061	BRCA-US
CNOT2	4.73738e-10	0.194042	BRCA-US
ATXN7	4.85211e-10	0.193928	BRCA-US
MGA	8.2461e-10	0.191368	BRCA-US
RASGRP1	8.65163e-10	0.191135	BRCA-US
DNAJB5	9.24178e-10	-0.190814	BRCA-US
EXOC6B	9.46782e-10	0.190696	BRCA-US
DAAM1	1.3585e-09	0.188927	BRCA-US
TAS2R5	1.39941e-09	0.18878	BRCA-US
ARSB	1.53966e-09	-0.188309	BRCA-US
SUPT6H	1.5436e-09	0.188297	BRCA-US
KCNG1	2.04319e-09	-0.186906	BRCA-US
STAG3L2	3.02196e-09	0.184947	BRCA-US
ZNF876P	4.07605e-09	0.183435	BRCA-US
NRIP3	4.33829e-09	0.183119	BRCA-US
SIX4	4.48506e-09	0.182949	BRCA-US
MOSPD2	4.75423e-09	0.182653	BRCA-US
FOSL2	5.27149e-09	0.182126	BRCA-US
G3BP2	5.383e-09	0.182018	BRCA-US
GCNT2	5.562e-09	-0.181851	BRCA-US
GDPD1	5.81311e-09	0.181625	BRCA-US
NRP2	5.82523e-09	-0.181614	BRCA-US
PPM1H	5.84011e-09	0.181601	BRCA-US
HELZ	6.50666e-09	0.181046	BRCA-US
ABL1	8.80357e-09	0.179485	BRCA-US
CAMSAP1	1.13157e-08	0.178178	BRCA-US
ARHGAP5	1.13519e-08	0.178161	BRCA-US
DNAJC13	1.14031e-08	0.178138	BRCA-US
INTS2	1.19208e-08	0.177905	BRCA-US
TGFBR3	1.55488e-08	0.176509	BRCA-US
DAPK1	1.57575e-08	-0.176439	BRCA-US
GOLGA3	1.83075e-08	0.175645	BRCA-US
ITCH	1.97802e-08	0.175235	BRCA-US
ANK3	2.06524e-08	0.175005	BRCA-US
NOTCH1	2.20094e-08	-0.174666	BRCA-US
UBXN7	2.39261e-08	0.17422	BRCA-US
DOPEY2	2.8326e-08	0.173316	BRCA-US
ZCCHC2	3.84895e-08	0.17166	BRCA-US
ZNF426	3.91602e-08	0.171566	BRCA-US
TES	4.0319e-08	-0.171408	BRCA-US
HGSNAT	4.72846e-08	0.17054	BRCA-US
CPD	4.86433e-08	0.170385	BRCA-US
ZNF416	5.09895e-08	0.170127	BRCA-US
TMEM51	5.26599e-08	-0.169951	BRCA-US
RHBDD2	8.51084e-08	0.167299	BRCA-US
CREB5	1.16853e-07	-0.165525	BRCA-US
OVGP1	1.21369e-07	0.165311	BRCA-US
PHGDH	1.22282e-07	-0.165269	BRCA-US
AAK1	1.27129e-07	0.16505	BRCA-US
POM121	1.30827e-07	0.164888	BRCA-US
PITPNM3	1.37992e-07	-0.164587	BRCA-US
KIF18B	1.39624e-07	-0.16452	BRCA-US
SLC39A10	1.70118e-07	0.163398	BRCA-US
TUFT1	1.90997e-07	0.162737	BRCA-US
LAMB3	2.64784e-07	-0.160857	BRCA-US
FOXO3	3.07642e-07	0.159986	BRCA-US
ULBP1	3.39964e-07	-0.159404	BRCA-US
ABL2	3.84493e-07	0.158683	BRCA-US
HSPB8	4.1891e-07	0.15818	BRCA-US
PAPSS1	4.37248e-07	-0.157927	BRCA-US
PRKCA	4.57835e-07	-0.157656	BRCA-US
PELI1	4.8362e-07	-0.157332	BRCA-US
POLR3A	5.22093e-07	0.156878	BRCA-US
CHSY1	6.55485e-07	0.155523	BRCA-US
BSN	6.96969e-07	0.155155	BRCA-US
PGF	7.31523e-07	-0.154865	BRCA-US
C17orf51	7.45955e-07	-0.154747	BRCA-US
MKI67	7.5963e-07	-0.154638	BRCA-US
PSAP	9.43064e-07	-0.153331	BRCA-US
NT5DC3	9.61239e-07	0.153215	BRCA-US
BTN3A3	9.86157e-07	-0.15306	BRCA-US
P2RX1	1.05722e-06	-0.152636	BRCA-US
KDM6B	1.13518e-06	0.152202	BRCA-US
RANBP2	1.29334e-06	0.151403	BRCA-US
DNAH1	1.29528e-06	0.151393	BRCA-US
P4HA2	1.3106e-06	-0.151321	BRCA-US
BAZ1B	1.41434e-06	0.150852	BRCA-US
KIAA0355	1.94165e-06	0.148886	BRCA-US
SPATA20	2.32022e-06	0.14777	BRCA-US
LNPEP	2.99704e-06	0.146152	BRCA-US
KDM5A	3.12195e-06	0.145892	BRCA-US
ANKS1A	3.49248e-06	0.145176	BRCA-US
APLF	3.51332e-06	-0.145138	BRCA-US
GK5	3.74653e-06	0.144726	BRCA-US
TRRAP	3.84353e-06	0.144562	BRCA-US
APP	4.31614e-06	-0.143815	BRCA-US
PDPR	4.40128e-06	0.143689	BRCA-US
ZSCAN12	4.91455e-06	0.142974	BRCA-US
HPS3	5.15454e-06	0.142664	BRCA-US
PLAU	5.28319e-06	-0.142504	BRCA-US
RNGTT	5.71457e-06	0.141992	BRCA-US
TTC33	7.23794e-06	0.140439	BRCA-US
SFXN3	8.11254e-06	0.139683	BRCA-US
TET2	8.19399e-06	0.139617	BRCA-US
TNRC6B	8.27421e-06	0.139552	BRCA-US
DNAJC3	8.31687e-06	0.139518	BRCA-US
PTPDC1	8.38588e-06	0.139463	BRCA-US
KIF21B	8.81673e-06	-0.139129	BRCA-US
TTC38	1.11371e-05	0.137564	BRCA-US
GOLGA8B	1.17419e-05	0.137207	BRCA-US
SLC33A1	1.2405e-05	0.136835	BRCA-US
SLC38A8	1.36903e-05	0.136166	BRCA-US
PERP	1.70498e-05	-0.134665	BRCA-US
ZC4H2	1.74947e-05	-0.134488	BRCA-US
GPATCH2	1.82271e-05	0.134205	BRCA-US
DIAPH3	1.9227e-05	-0.133836	BRCA-US
KDM5C	1.93144e-05	0.133805	BRCA-US
HERC4	1.96477e-05	0.133687	BRCA-US
CLASP1	2.08725e-05	0.133267	BRCA-US
PDIA4	2.11792e-05	-0.133166	BRCA-US
KIF14	2.25052e-05	-0.132743	BRCA-US
MAGEA4	2.2813e-05	-0.132649	BRCA-US
PARP4	2.30176e-05	0.132586	BRCA-US
HSPA13	2.63938e-05	0.131628	BRCA-US
NUFIP2	4.2004e-05	0.128324	BRCA-US
FBXO48	4.32422e-05	0.128115	BRCA-US
ZNF318	4.38365e-05	0.128017	BRCA-US
MUC15	4.9834e-05	-0.127089	BRCA-US
BACH2	5.23914e-05	-0.126725	BRCA-US
MGAT5	6.56718e-05	0.12507	BRCA-US
COL6A2	6.61218e-05	-0.125019	BRCA-US
FOXJ2	6.96846e-05	0.124632	BRCA-US
PHC3	7.04785e-05	0.124548	BRCA-US
ZNF841	7.39384e-05	0.124193	BRCA-US
LRP12	7.40658e-05	-0.12418	BRCA-US
SEC24D	8.64568e-05	0.123027	BRCA-US
BTN2A2	9.10478e-05	-0.122639	BRCA-US
PHLPP1	9.52815e-05	0.122298	BRCA-US
STX16	0.000106742	0.12144	BRCA-US
CBL	0.000113611	0.120967	BRCA-US
ZNF618	0.000119953	0.120553	BRCA-US
ZNF507	0.000130627	0.119901	BRCA-US
ATAD2B	0.000143517	0.119178	BRCA-US
BTBD3	0.000145943	-0.119049	BRCA-US
ABHD4	0.000165914	0.118055	BRCA-US
ZSCAN12P1	0.000169244	0.1179	BRCA-US
ZNF438	0.000172613	-0.117747	BRCA-US
MAP3K2	0.000172753	0.117741	BRCA-US
NBEAL1	0.000177739	0.117519	BRCA-US
FRMD4B	0.000178182	0.117499	BRCA-US
QKI	0.000179971	-0.117421	BRCA-US
WWP2	0.000183328	-0.117277	BRCA-US
NDRG4	0.00019351	-0.116853	BRCA-US
IL7R	0.000202098	-0.116512	BRCA-US
PTPRU	0.000224807	-0.115671	BRCA-US
TNIK	0.000230796	0.115462	BRCA-US
ABCC4	0.000236558	-0.115266	BRCA-US
MAST2	0.000260871	0.114486	BRCA-US
ZNF569	0.000271829	0.114157	BRCA-US
VANGL1	0.000291829	0.113586	BRCA-US
ADAP2	0.000306408	-0.113193	BRCA-US
ACAP2	0.000336606	0.112431	BRCA-US
SH3PXD2B	0.000345009	-0.11223	BRCA-US
MS4A2	0.000361809	0.111842	BRCA-US
PKP2	0.000372129	0.111612	BRCA-US
SESN2	0.000410712	0.110802	BRCA-US
PPP1R16B	0.000416826	-0.11068	BRCA-US
SERPINB8	0.000443189	-0.110173	BRCA-US
DNAJB1	0.000462453	0.109821	BRCA-US
ZNF274	0.000554884	0.108297	BRCA-US
CKAP2L	0.000600758	-0.107627	BRCA-US
COPA	0.000743503	0.10581	BRCA-US
IRAK2	0.000759557	-0.105627	BRCA-US
NCOA3	0.000765009	0.105565	BRCA-US
ZDHHC20	0.000780917	0.105388	BRCA-US
TLR6	0.000896084	-0.104196	BRCA-US
DDR2	0.000908182	-0.104079	BRCA-US
ZNF530	0.000919213	0.103974	BRCA-US
FAM83G	0.00115344	0.101977	BRCA-US
SLC39A14	0.00122883	-0.101413	BRCA-US
PTPRB	0.00128922	0.100985	BRCA-US
SWAP70	0.00133144	0.100696	BRCA-US
ZFAND2A	0.00136054	-0.100502	BRCA-US
BTN3A1	0.00139844	-0.100254	BRCA-US
DCAF7	0.0014129	0.100162	BRCA-US
IL6R	0.00146047	-0.0998626	BRCA-US
NRP1	0.00146555	-0.0998312	BRCA-US
ZNF595	0.0017898	0.0980088	BRCA-US
RPTOR	0.00181042	0.0979035	BRCA-US
ELF4	0.00187196	-0.0975955	BRCA-US
DEDD2	0.0019863	0.0970472	BRCA-US
VEGFA	0.00207365	-0.0966475	BRCA-US
TFPI	0.00221743	-0.0960219	BRCA-US
HYOU1	0.0022525	-0.095875	BRCA-US
KLHL36	0.00234797	-0.0954853	BRCA-US
WDFY1	0.00241492	0.0952206	BRCA-US
SH3BP2	0.00274218	-0.094016	BRCA-US
RUSC2	0.00284701	-0.0936579	BRCA-US
MAP1B	0.00331299	-0.0921985	BRCA-US
RAPGEF2	0.003421	0.0918871	BRCA-US
ATP2A2	0.00364382	0.0912719	BRCA-US
FNIP2	0.00376348	0.0909555	BRCA-US
H6PD	0.00378742	0.0908933	BRCA-US
CLIC4	0.00418258	-0.089915	BRCA-US
MAGT1	0.00432355	0.0895862	BRCA-US
PRR5L	0.00463493	-0.088893	BRCA-US
HSPH1	0.00500025	0.0881314	BRCA-US
RASA3	0.00513876	-0.0878558	BRCA-US
KLF11	0.00588855	-0.0864708	BRCA-US
UBR2	0.00593416	0.0863917	BRCA-US
USP9X	0.00616986	0.0859919	BRCA-US
UCP3	0.00758521	0.0838449	BRCA-US
PFKFB3	0.00763762	0.0837726	BRCA-US
ITGAV	0.00809497	0.0831592	BRCA-US
PGM3	0.00854915	0.08258	BRCA-US
ANKRD11	0.00865185	-0.0824529	BRCA-US
SSH1	0.0086729	0.082427	BRCA-US
CTTNBP2NL	0.00880706	-0.0822632	BRCA-US
ARRDC4	0.0096182	0.0813182	BRCA-US
PPP1R12B	0.0099065	0.0809994	BRCA-US
PLAG1	0.0102576	-0.080622	BRCA-US
POLR1A	0.0103419	0.0805332	BRCA-US
FAM107B	0.0103895	0.0804833	BRCA-US
GALNTL6	0.0104946	0.0803738	BRCA-US
FBN2	0.0116176	-0.0792611	BRCA-US
CELSR3	0.0116216	0.0792573	BRCA-US
PLEKHH2	0.0142998	0.0769467	BRCA-US
GAB2	0.0153315	0.0761577	BRCA-US
EPAS1	0.0171872	-0.0748492	BRCA-US
AKAP13	0.0184093	0.0740536	BRCA-US
ZCCHC14	0.0193079	0.0734976	BRCA-US
ATP13A3	0.0198104	0.0731964	BRCA-US
ACHE	0.0201736	-0.0729828	BRCA-US
ONECUT2	0.0218634	-0.0720312	BRCA-US
IGSF3	0.0288689	0.0686633	BRCA-US
KLHL24	0.0310221	0.0677703	BRCA-US
SCMH1	0.0343874	0.0664759	BRCA-US
GABRQ	0.0360855	0.0658633	BRCA-US
SLC6A6	0.0361225	0.0658502	BRCA-US
AOC2	0.0371422	-0.0654944	BRCA-US
IGFN1	0.0384987	0.0650337	BRCA-US
KCTD20	0.0397611	0.0646171	BRCA-US
STXBP5	0.0407306	0.0643048	BRCA-US
OSBPL2	0.0408747	0.0642589	BRCA-US
PPFIBP2	0.0411973	0.0641567	BRCA-US
BCAT1	0.0498365	-0.061642	BRCA-US
ZBTB10	0.0500181	0.0615932	BRCA-US
PROM2	0.0521958	0.0610194	BRCA-US
HUS1	0.0555622	0.0601704	BRCA-US
PLEKHA2	0.0557438	-0.0601258	BRCA-US
IL1RL1	0.0572847	0.0597525	BRCA-US
SURF4	0.0572863	-0.0597521	BRCA-US
DNHD1	0.0581871	0.0595377	BRCA-US
LRRC40	0.058297	0.0595117	BRCA-US
XRN1	0.0611577	0.0588495	BRCA-US
KLHL22	0.0632635	0.0583783	BRCA-US
ABCC1	0.067948	0.0573747	BRCA-US
RUNX2	0.0786252	-0.0552836	BRCA-US
AKAP6	0.0796092	-0.0551027	BRCA-US
RBM15	0.0806156	0.0549197	BRCA-US
MED1	0.0818208	-0.0547029	BRCA-US
SLC23A2	0.0896809	0.0533489	BRCA-US
DRP2	0.0915491	0.0530413	BRCA-US
ANKRD7	0.0972546	-0.0521318	BRCA-US
UNC5B	0.10664	0.0507242	BRCA-US
RNF24	0.11017	-0.0502203	BRCA-US
SPAG9	0.110601	0.0501597	BRCA-US
GABARAPL1	0.114603	-0.0496051	BRCA-US
DGKI	0.120004	-0.0488804	BRCA-US
WDR1	0.121421	0.0486944	BRCA-US
ALOX5	0.122512	-0.0485525	BRCA-US
DDX60L	0.125774	0.0481338	BRCA-US
GAS2L3	0.126663	-0.0480211	BRCA-US
BACH1	0.130419	-0.0475519	BRCA-US
FAM129B	0.132175	-0.0473361	BRCA-US
ZNF697	0.138842	0.0465363	BRCA-US
PPP1R15A	0.140934	-0.0462915	BRCA-US
GTPBP1	0.149043	0.0453681	BRCA-US
SOCS7	0.152625	0.0449724	BRCA-US
CLDN15	0.160797	-0.0440952	BRCA-US
DNAH12	0.17283	0.0428629	BRCA-US
GEM	0.186646	-0.0415245	BRCA-US
TRIM5	0.199035	0.0403853	BRCA-US
MAGEC1	0.203849	-0.0399566	BRCA-US
BEX5	0.207356	-0.0396489	BRCA-US
CSRNP1	0.208655	0.0395359	BRCA-US
TNFRSF14	0.208843	0.0395195	BRCA-US
ZBED4	0.215541	-0.0389451	BRCA-US
FAM156A	0.220122	-0.0385596	BRCA-US
TNFRSF10B	0.234459	-0.037389	BRCA-US
IFITM5	0.236771	-0.037205	BRCA-US
TPPP3	0.252479	0.0359873	BRCA-US
CACNA1I	0.252995	0.0359482	BRCA-US
KREMEN1	0.273537	-0.0344349	BRCA-US
URB1	0.293794	0.0330168	BRCA-US
VCL	0.313489	-0.0316995	BRCA-US
FHL1	0.31557	-0.0315635	BRCA-US
BCR	0.344885	-0.0297074	BRCA-US
GRK5	0.355375	0.0290678	BRCA-US
CSGALNACT2	0.358003	0.0289095	BRCA-US
BEX2	0.374316	-0.0279424	BRCA-US
CDKN1A	0.376576	-0.0278105	BRCA-US
INHBE	0.384493	-0.0273523	BRCA-US
C2orf72	0.390571	0.0270044	BRCA-US
HNF4A	0.393369	0.0268453	BRCA-US
TXNRD1	0.436372	-0.0244812	BRCA-US
CDC14B	0.439804	0.0242985	BRCA-US
ARHGAP26	0.503861	-0.0210251	BRCA-US
FAM60A	0.510047	-0.0207212	BRCA-US
DNAH11	0.513023	-0.0205757	BRCA-US
ATF3	0.524242	-0.0200311	BRCA-US
DUSP1	0.532449	0.0196365	BRCA-US
NLGN3	0.535	0.0195145	BRCA-US
TMEM39A	0.564681	-0.0181153	BRCA-US
ZNF778	0.566428	0.0180341	BRCA-US
USP13	0.577581	0.0175183	BRCA-US
RAPGEF1	0.579354	-0.0174367	BRCA-US
TRIM68	0.583668	0.0172388	BRCA-US
JUN	0.585521	0.017154	BRCA-US
ABCB1	0.592575	0.0168323	BRCA-US
PPP1R1C	0.606025	0.0162236	BRCA-US
ZNF280C	0.61158	-0.015974	BRCA-US
HIST1H2BN	0.62488	-0.0153804	BRCA-US
DVL3	0.633233	0.0150103	BRCA-US
SYNPO	0.655656	-0.0140271	BRCA-US
ZFHX4	0.672699	0.0132888	BRCA-US
KIF1B	0.678067	-0.0130578	BRCA-US
CDYL	0.679535	0.0129947	BRCA-US
DHTKD1	0.689881	-0.0125518	BRCA-US
MS4A3	0.715224	-0.0114771	BRCA-US
MEF2A	0.746231	-0.01018	BRCA-US
SLC4A4	0.765836	0.00936882	BRCA-US
BEND7	0.769301	0.0092261	BRCA-US
TET3	0.784874	0.00858704	BRCA-US
KLF6	0.800254	-0.00795935	BRCA-US
CYLD	0.809992	-0.00756357	BRCA-US
CYP3A5	0.81371	0.00741276	BRCA-US
SPRY4	0.815556	-0.00733794	BRCA-US
ZNF502	0.827549	0.00685293	BRCA-US
HMCN1	0.835625	0.00652726	BRCA-US
TCF20	0.862378	0.00545315	BRCA-US
MPZL3	0.890439	0.0043333	BRCA-US
SPOCK1	0.897288	-0.00406085	BRCA-US
FOXN3	0.900911	-0.00391685	BRCA-US
HECA	0.926107	-0.00291754	BRCA-US
HSPA5	0.933786	-0.00261362	BRCA-US
DNAJC6	0.953629	-0.00182928	BRCA-US
FAM160A1	0.955448	-0.00175744	BRCA-US
PPFIBP1	0.959006	0.00161697	BRCA-US
MITF	0.961573	0.00151565	BRCA-US
PXN	0.969786	0.00119154	BRCA-US
CAPN5	0.987138	0.000507114	BRCA-US
ZMAT3	0.988365	0.000458757	BRCA-US
SLC41A3	0.995434	-0.000180037	BRCA-US

## Sheet: BRCA-US_down_cor.test_Targetgen
Supplementary Table 3. TCGA correlations analysis of the 2KR-MYB target genes among BRCA-US patients cohort.
D) Correlations between 2KR-MYB target genes identified from the current K562 RNA-Seq analysis showing down-regulated gene expression pattern and MYB expression among the TCGA BRCA-US cohort
	p-value	estimate	Cancer type
BTF3	3.33956e-47	0.431533	BRCA-US
XPA	3.29806e-40	0.4	BRCA-US
NDUFA5	4.97089e-37	0.38447	BRCA-US
SLC7A8	2.69556e-36	0.380761	BRCA-US
SH3BGRL3	8.19088e-36	-0.378296	BRCA-US
HEXIM1	4.56263e-35	0.374444	BRCA-US
MED7	2.04837e-31	0.354792	BRCA-US
SCCPDH	1.88023e-30	0.349373	BRCA-US
CCNI	5.02773e-28	0.335221	BRCA-US
CITED2	5.78966e-28	0.334854	BRCA-US
SRP9	3.49588e-27	0.330133	BRCA-US
PDHB	8.25474e-27	0.327847	BRCA-US
CA8	1.10802e-26	0.32706	BRCA-US
CHCHD10	1.17936e-26	-0.326893	BRCA-US
UQCRH	5.29481e-26	-0.322836	BRCA-US
CCDC91	9.66038e-26	0.321195	BRCA-US
CYB5A	1.38261e-25	0.320211	BRCA-US
PPP1R14B	1.69793e-25	-0.319646	BRCA-US
NAPG	1.93738e-24	0.312852	BRCA-US
RAP2B	5.47681e-24	-0.309898	BRCA-US
GYPC	8.92593e-24	-0.308498	BRCA-US
SOCS1	2.76592e-23	-0.305226	BRCA-US
MVD	4.06988e-23	-0.304099	BRCA-US
TRA2A	5.3388e-23	0.303304	BRCA-US
CTSC	8.59281e-23	-0.301904	BRCA-US
S100A11	1.08518e-22	-0.301215	BRCA-US
RILP	1.17438e-22	-0.300981	BRCA-US
FSCN1	1.41556e-22	-0.300428	BRCA-US
MRPS30	1.55171e-22	0.300155	BRCA-US
CISH	3.05243e-22	0.298138	BRCA-US
PTTG1	3.39942e-22	-0.297816	BRCA-US
ANAPC13	1.31177e-21	0.293736	BRCA-US
SETMAR	1.33879e-21	0.293674	BRCA-US
UBE2Q2	2.38052e-21	0.291915	BRCA-US
ST8SIA1	1.40166e-20	-0.286416	BRCA-US
PFN1	1.41068e-20	-0.286396	BRCA-US
PIGQ	5.28097e-20	0.28222	BRCA-US
CHPT1	8.23178e-20	0.2808	BRCA-US
SRM	1.76115e-19	-0.278348	BRCA-US
TOR1A	2.22397e-19	0.27759	BRCA-US
SUB1	5.80227e-19	0.274452	BRCA-US
PSMB2	9.7985e-19	-0.27272	BRCA-US
WDSUB1	1.2259e-18	0.271976	BRCA-US
GPN3	1.5029e-18	0.271297	BRCA-US
ROGDI	1.57818e-18	0.271134	BRCA-US
RAB3IL1	2.26304e-18	-0.269927	BRCA-US
MRPS36	2.72957e-18	0.269297	BRCA-US
CDC25B	1.7052e-17	-0.26305	BRCA-US
NFU1	2.51659e-17	0.261702	BRCA-US
PSMG1	3.21013e-17	-0.260854	BRCA-US
PDCD5	4.18959e-17	-0.259924	BRCA-US
SVIP	5.95519e-17	0.258689	BRCA-US
MRPS5	1.48624e-16	-0.255447	BRCA-US
RNASE1	1.98965e-16	-0.254403	BRCA-US
FXYD5	2.71123e-16	-0.25329	BRCA-US
LY6E	2.97376e-16	-0.252957	BRCA-US
CHST3	3.33527e-16	-0.252542	BRCA-US
WRB	4.90588e-16	0.251143	BRCA-US
TMEM107	6.90973e-16	0.249893	BRCA-US
NMI	8.95551e-16	-0.248943	BRCA-US
EPOR	1.0633e-15	0.248311	BRCA-US
G6PC3	1.13283e-15	0.248077	BRCA-US
HAT1	1.60308e-15	0.246793	BRCA-US
IL2RG	3.44742e-15	-0.243935	BRCA-US
MND1	4.2176e-15	-0.243176	BRCA-US
LSM10	6.15823e-15	-0.241745	BRCA-US
REEP6	6.54036e-15	0.241517	BRCA-US
ING2	7.48005e-15	0.241006	BRCA-US
RCN3	8.15666e-15	-0.240676	BRCA-US
SAP18	8.70594e-15	0.240428	BRCA-US
NSMCE1	9.04908e-15	0.24028	BRCA-US
SNRPG	1.02455e-14	-0.239805	BRCA-US
BTG3	1.25744e-14	-0.23902	BRCA-US
IMPDH2	1.34956e-14	0.238748	BRCA-US
EIF1AX	1.42792e-14	0.238531	BRCA-US
SLC25A37	1.66742e-14	-0.237933	BRCA-US
CSTB	1.7273e-14	-0.237797	BRCA-US
TALDO1	1.92649e-14	-0.237375	BRCA-US
ORAI1	2.26798e-14	-0.236743	BRCA-US
RBBP8	3.48233e-14	0.235072	BRCA-US
OCEL1	3.72673e-14	0.234806	BRCA-US
SH3BGRL2	5.75376e-14	0.233099	BRCA-US
PRR5	8.13757e-14	-0.231726	BRCA-US
LUC7L	1.25666e-13	0.229993	BRCA-US
MAGOH	3.02873e-13	-0.226441	BRCA-US
TOMM22	4.29892e-13	-0.22501	BRCA-US
CD53	6.86277e-13	-0.223083	BRCA-US
MNS1	8.25744e-13	0.222316	BRCA-US
AGPAT4	1.02069e-12	-0.221434	BRCA-US
COPS8	1.03232e-12	0.221387	BRCA-US
CDT1	1.1353e-12	-0.22099	BRCA-US
APRT	2.72607e-12	-0.217296	BRCA-US
LYPLAL1	3.14236e-12	0.21669	BRCA-US
RCOR2	3.18266e-12	-0.216635	BRCA-US
GLIPR2	4.13751e-12	-0.215512	BRCA-US
GRK4	1.02117e-11	0.211597	BRCA-US
SIPA1	1.37347e-11	-0.210295	BRCA-US
ADRM1	1.77805e-11	-0.209155	BRCA-US
CNOT10	2.08711e-11	0.208443	BRCA-US
RANBP1	2.17123e-11	-0.208268	BRCA-US
TMEM203	2.43382e-11	0.207759	BRCA-US
SOX12	2.55563e-11	0.207541	BRCA-US
C20orf24	3.79776e-11	-0.205764	BRCA-US
NRM	7.22127e-11	-0.202846	BRCA-US
DNAJC19	1.2318e-10	0.200387	BRCA-US
LBH	1.38116e-10	-0.199856	BRCA-US
UTP3	1.58446e-10	0.199217	BRCA-US
MPST	1.83408e-10	-0.198534	BRCA-US
H2AFX	2.01371e-10	-0.198096	BRCA-US
HRASLS	2.97305e-10	-0.196261	BRCA-US
ARMC10	3.35101e-10	0.195693	BRCA-US
UQCR10	4.0007e-10	-0.19485	BRCA-US
FABP5	4.25596e-10	-0.194555	BRCA-US
ACADVL	4.37405e-10	0.194424	BRCA-US
ENY2	4.41363e-10	-0.194381	BRCA-US
IER3	4.71899e-10	0.194061	BRCA-US
HIST1H2AC	4.82391e-10	0.193955	BRCA-US
LUC7L3	6.84384e-10	0.192272	BRCA-US
AES	8.07513e-10	0.19147	BRCA-US
CCL2	8.62972e-10	-0.191147	BRCA-US
SCP2	9.69866e-10	0.190578	BRCA-US
MRPS9	1.53067e-09	-0.188338	BRCA-US
C8orf59	1.77449e-09	-0.187607	BRCA-US
PDLIM1	2.34208e-09	0.186225	BRCA-US
NDUFB9	3.33655e-09	-0.184448	BRCA-US
NR2F2	3.56904e-09	0.184108	BRCA-US
GPSM3	3.57286e-09	-0.184103	BRCA-US
MRPL14	4.44178e-09	-0.182999	BRCA-US
RRP15	4.52713e-09	0.182902	BRCA-US
NDUFS6	4.64383e-09	-0.182772	BRCA-US
YWHAE	6.8486e-09	0.180783	BRCA-US
FAM27C	7.62066e-09	-0.180232	BRCA-US
SLC25A33	8.99669e-09	-0.179372	BRCA-US
VPS29	9.27446e-09	0.179214	BRCA-US
PIM2	9.36227e-09	-0.179165	BRCA-US
BOLA3	9.39139e-09	-0.179149	BRCA-US
SNRPC	1.02352e-08	-0.178701	BRCA-US
E2F1	1.26427e-08	-0.177597	BRCA-US
RPL22L1	1.37425e-08	-0.177159	BRCA-US
DBI	1.52997e-08	-0.176594	BRCA-US
RTN2	1.67032e-08	0.176131	BRCA-US
DSCC1	2.02673e-08	-0.175105	BRCA-US
RPS4X	2.20091e-08	0.174666	BRCA-US
MRPL15	2.55308e-08	-0.173873	BRCA-US
PSMC3	2.69324e-08	-0.173586	BRCA-US
ALDOA	2.9987e-08	0.173009	BRCA-US
TIMM8A	3.41752e-08	-0.172304	BRCA-US
CTSA	3.58356e-08	-0.172047	BRCA-US
COLEC11	3.81513e-08	-0.171708	BRCA-US
ITGB1BP1	3.84837e-08	-0.171661	BRCA-US
MPHOSPH6	4.15772e-08	-0.171241	BRCA-US
SLAMF6	4.17993e-08	-0.171212	BRCA-US
NDUFAF4	4.56457e-08	-0.170732	BRCA-US
PFDN6	5.39671e-08	-0.169816	BRCA-US
PIGP	5.42441e-08	0.169788	BRCA-US
PPOX	5.61119e-08	0.169602	BRCA-US
SLC38A5	9.58856e-08	-0.166634	BRCA-US
ZNF444	1.03293e-07	0.166217	BRCA-US
CCDC94	1.22738e-07	0.165248	BRCA-US
B3GALT6	1.25884e-07	0.165105	BRCA-US
CSNK2B	1.39087e-07	-0.164542	BRCA-US
C9orf40	1.57657e-07	-0.163831	BRCA-US
MYL12A	1.63589e-07	-0.163621	BRCA-US
ZNF467	1.73275e-07	0.163293	BRCA-US
ESPN	1.77527e-07	0.163155	BRCA-US
COMTD1	2.10608e-07	-0.162177	BRCA-US
NARF	2.15019e-07	-0.162058	BRCA-US
PHLDA2	2.23543e-07	-0.161834	BRCA-US
ANP32B	2.30858e-07	-0.161649	BRCA-US
IRF2BP1	2.33257e-07	0.161589	BRCA-US
MGST2	2.34028e-07	0.16157	BRCA-US
SSU72	2.35313e-07	-0.161539	BRCA-US
NUP35	2.45112e-07	0.161303	BRCA-US
DPCD	2.48556e-07	0.161223	BRCA-US
MRPL47	2.59714e-07	-0.160969	BRCA-US
EIF4E2	3.31779e-07	-0.159546	BRCA-US
KLHDC3	3.91125e-07	-0.158583	BRCA-US
NRTN	4.01699e-07	-0.158426	BRCA-US
UBE2I	4.26622e-07	0.158072	BRCA-US
TEAD4	4.67545e-07	-0.157532	BRCA-US
PSMD13	5.19101e-07	-0.156913	BRCA-US
REXO2	7.27437e-07	-0.154898	BRCA-US
ZNF521	1.00383e-06	-0.152952	BRCA-US
PTGES2	1.03302e-06	-0.152777	BRCA-US
ZNF580	1.23664e-06	0.151678	BRCA-US
CCDC86	1.93973e-06	-0.148893	BRCA-US
CISD1	1.98277e-06	-0.148755	BRCA-US
TIMM9	2.02992e-06	0.148609	BRCA-US
CCDC124	2.05468e-06	-0.148533	BRCA-US
BLMH	2.15637e-06	0.14823	BRCA-US
TMEM179B	2.23777e-06	0.147998	BRCA-US
SLC39A4	2.97987e-06	-0.146188	BRCA-US
SNRNP25	3.11888e-06	0.145898	BRCA-US
DMAP1	3.15977e-06	0.145815	BRCA-US
SEPHS2	3.26769e-06	0.145601	BRCA-US
C2orf76	3.30625e-06	0.145526	BRCA-US
TBCA	3.38495e-06	0.145376	BRCA-US
CKS2	5.22871e-06	-0.142571	BRCA-US
GPR137	5.23856e-06	0.142559	BRCA-US
ITM2B	6.2401e-06	0.141415	BRCA-US
MRPS18A	6.53748e-06	-0.14111	BRCA-US
PGLYRP4	6.94518e-06	-0.140711	BRCA-US
BAX	7.01691e-06	-0.140643	BRCA-US
NXT1	7.31031e-06	-0.140373	BRCA-US
VMA21	7.37781e-06	0.140312	BRCA-US
CYCS	8.19855e-06	-0.139613	BRCA-US
TBXA2R	8.37683e-06	-0.13947	BRCA-US
GLRX3	8.96555e-06	-0.139018	BRCA-US
APEX1	9.21948e-06	0.138831	BRCA-US
CLEC2L	9.38299e-06	-0.138714	BRCA-US
TSC22D4	1.29294e-05	-0.136555	BRCA-US
GCSH	1.35313e-05	-0.136246	BRCA-US
RAB11B	1.50853e-05	0.135504	BRCA-US
LYZ	1.60756e-05	-0.135069	BRCA-US
RPF2	1.65248e-05	-0.13488	BRCA-US
MEPCE	1.69961e-05	0.134687	BRCA-US
TCTE3	1.74711e-05	0.134497	BRCA-US
UCHL3	1.88286e-05	-0.133981	BRCA-US
SSBP1	2.12532e-05	-0.133142	BRCA-US
YEATS4	2.18074e-05	0.132963	BRCA-US
THYN1	2.35756e-05	0.132419	BRCA-US
NAP1L1	2.40328e-05	0.132285	BRCA-US
C14orf2	2.78007e-05	-0.131263	BRCA-US
SNRNP35	3.02074e-05	0.130677	BRCA-US
RPL8	3.33757e-05	-0.129969	BRCA-US
COBLL1	3.98608e-05	0.128701	BRCA-US
SNX3	4.16241e-05	-0.12839	BRCA-US
CCDC61	4.17008e-05	0.128377	BRCA-US
GNG10	4.40739e-05	0.127978	BRCA-US
MRPL36	4.64019e-05	-0.127606	BRCA-US
ERH	4.79137e-05	0.127374	BRCA-US
H3F3A	4.90953e-05	0.127197	BRCA-US
UFC1	5.20837e-05	0.126768	BRCA-US
SAR1A	5.32852e-05	0.126602	BRCA-US
GAL	5.68813e-05	-0.126125	BRCA-US
SERPINF1	5.95669e-05	-0.125787	BRCA-US
GMNN	6.41736e-05	-0.12524	BRCA-US
BLOC1S2	6.60946e-05	0.125022	BRCA-US
POLB	6.96395e-05	0.124637	BRCA-US
TPT1	7.10913e-05	0.124484	BRCA-US
ARPC5	7.34532e-05	-0.124242	BRCA-US
C2orf88	7.35048e-05	-0.124237	BRCA-US
EMG1	7.52188e-05	-0.124065	BRCA-US
KDELC1	7.9822e-05	-0.123624	BRCA-US
RPL37	9.2332e-05	-0.122534	BRCA-US
HSBP1	0.000103909	0.121644	BRCA-US
COMMD8	0.000108475	0.121318	BRCA-US
MAD2L1	0.00012063	-0.12051	BRCA-US
FKBP3	0.000123531	0.120329	BRCA-US
PAF1	0.000129615	0.119961	BRCA-US
MRPS21	0.000130575	-0.119904	BRCA-US
ATP5J	0.000131481	-0.119851	BRCA-US
SNRPD1	0.000131586	-0.119845	BRCA-US
ATG4C	0.000166244	0.11804	BRCA-US
HOXC9	0.000169799	0.117875	BRCA-US
NRGN	0.000170908	-0.117824	BRCA-US
TXNL1	0.00017446	0.117664	BRCA-US
RPL27A	0.00018445	-0.117229	BRCA-US
MMADHC	0.00018637	0.117148	BRCA-US
HS3ST3A1	0.000194914	-0.116796	BRCA-US
HIST1H2BJ	0.000201791	-0.116524	BRCA-US
ZBTB8OS	0.000268535	-0.114255	BRCA-US
CISD2	0.000275784	0.114041	BRCA-US
PSMA5	0.000296897	-0.113447	BRCA-US
ISYNA1	0.000308303	0.113143	BRCA-US
CNIH4	0.000327043	-0.112665	BRCA-US
ATP6V0C	0.000337167	0.112417	BRCA-US
ELMO3	0.000384167	0.111351	BRCA-US
ATF7IP2	0.000400588	0.111008	BRCA-US
SLC39A8	0.000407366	0.11087	BRCA-US
TPST2	0.000425064	0.110519	BRCA-US
TMEM164	0.000492922	0.109289	BRCA-US
RPIA	0.000499206	-0.109184	BRCA-US
PLP2	0.000506227	-0.109067	BRCA-US
RPP38	0.00051479	-0.108927	BRCA-US
RPP30	0.00052418	0.108775	BRCA-US
B3GNT8	0.000541546	0.108502	BRCA-US
DAD1	0.000579547	0.107931	BRCA-US
SART1	0.000615561	-0.107421	BRCA-US
CFDP1	0.000622444	-0.107327	BRCA-US
BANF1	0.000655776	-0.106884	BRCA-US
TCEA2	0.000669144	0.106712	BRCA-US
SPC25	0.000671102	-0.106687	BRCA-US
CCDC34	0.000672064	0.106675	BRCA-US
HNRNPA0	0.000701415	0.10631	BRCA-US
RNF208	0.000706111	0.106253	BRCA-US
POLR2H	0.000707834	-0.106232	BRCA-US
KLK1	0.000713526	-0.106163	BRCA-US
MEA1	0.000756602	-0.10566	BRCA-US
IL6	0.000792484	-0.105261	BRCA-US
AFMID	0.000868137	0.104472	BRCA-US
GAR1	0.000905813	-0.104102	BRCA-US
OSBPL6	0.00106275	0.102701	BRCA-US
TMEM126B	0.00114589	0.102035	BRCA-US
FTH1	0.00115409	-0.101972	BRCA-US
EEF1B2	0.00120137	-0.101615	BRCA-US
PROS1	0.00129787	-0.100925	BRCA-US
SNRPF	0.00146114	-0.0998584	BRCA-US
CHMP2A	0.00146493	0.099835	BRCA-US
PSMA3	0.00162071	-0.0989174	BRCA-US
PITPNC1	0.00172668	-0.0983384	BRCA-US
PTS	0.00174723	-0.0982299	BRCA-US
ZMYND19	0.00176503	-0.0981368	BRCA-US
GINS1	0.00182171	-0.0978463	BRCA-US
PRDX6	0.00182457	-0.0978318	BRCA-US
ZNF787	0.00217905	-0.0961852	BRCA-US
MORN2	0.00220224	0.0960862	BRCA-US
RHPN1	0.00253586	0.094759	BRCA-US
RABIF	0.00262182	0.094443	BRCA-US
RRS1	0.00268958	-0.0942005	BRCA-US
ALG6	0.00283784	0.0936887	BRCA-US
SPC24	0.00291618	-0.0934281	BRCA-US
NAE1	0.00309381	-0.0928599	BRCA-US
PLOD2	0.00320027	-0.0925335	BRCA-US
SLC2A1	0.00324523	-0.0923987	BRCA-US
EIF5B	0.00333577	-0.0921321	BRCA-US
NME2	0.00333846	-0.0921243	BRCA-US
PFDN4	0.00353829	-0.0915589	BRCA-US
RRP9	0.00367568	-0.0911868	BRCA-US
PSMB1	0.00394599	-0.0904901	BRCA-US
SLC9A3R2	0.00406005	0.090209	BRCA-US
IMMT	0.00443882	0.0893244	BRCA-US
TRMT61A	0.00456652	-0.0890416	BRCA-US
HEMGN	0.00471652	-0.0887183	BRCA-US
ATP5G1	0.00507082	-0.0879901	BRCA-US
MARCKSL1	0.00655279	0.0853706	BRCA-US
DUSP14	0.00672536	0.0851012	BRCA-US
CCDC58	0.00692388	-0.0847989	BRCA-US
HOXB4	0.00700135	0.084683	BRCA-US
EXOSC6	0.00718991	-0.0844057	BRCA-US
SRI	0.00735085	0.0841742	BRCA-US
TMEM52	0.00750061	-0.0839627	BRCA-US
PRKAG2	0.00764648	0.0837604	BRCA-US
ZNF692	0.00845421	0.0826988	BRCA-US
LGALS12	0.00847691	-0.0826703	BRCA-US
ADCK1	0.00940416	0.0815605	BRCA-US
NME4	0.00950589	0.0814447	BRCA-US
MAGOHB	0.00964509	-0.0812881	BRCA-US
LRMP	0.00997071	0.0809295	BRCA-US
POLE4	0.0108086	-0.0800524	BRCA-US
RAN	0.0108829	-0.0799776	BRCA-US
CRLS1	0.0120059	0.0788985	BRCA-US
HMGN3	0.0128834	-0.0781158	BRCA-US
FSTL3	0.0129994	0.0780159	BRCA-US
UBE2L3	0.0132459	-0.0778063	BRCA-US
ATG3	0.0141381	-0.0770749	BRCA-US
SNF8	0.0145302	-0.0767662	BRCA-US
IGSF10	0.014749	-0.0765973	BRCA-US
RAC1	0.0147549	0.0765927	BRCA-US
RAC3	0.0151453	-0.0762967	BRCA-US
FKBP2	0.0158458	-0.0757818	BRCA-US
MBD2	0.0169712	0.074995	BRCA-US
C14orf80	0.0169754	-0.0749921	BRCA-US
EGLN3	0.017054	-0.074939	BRCA-US
FAM162A	0.0170894	0.074915	BRCA-US
PGRMC1	0.0179423	0.0743521	BRCA-US
SNRPD3	0.0179803	-0.0743275	BRCA-US
RNFT2	0.0180118	-0.0743072	BRCA-US
RNASEH2B	0.0180404	0.0742888	BRCA-US
UBE2L6	0.0184244	-0.0740441	BRCA-US
RING1	0.0187027	0.0738695	BRCA-US
SMS	0.019893	-0.0731475	BRCA-US
MRPL39	0.0199389	-0.0731205	BRCA-US
CFD	0.0199888	0.0730911	BRCA-US
DNMT3A	0.0200655	-0.0730461	BRCA-US
GTF3A	0.0237196	0.0710568	BRCA-US
DCAF13	0.0238344	-0.0709988	BRCA-US
RWDD1	0.0246794	0.0705788	BRCA-US
RNASEK	0.0247011	-0.0705681	BRCA-US
PHB	0.0258806	-0.0700025	BRCA-US
ACSBG1	0.0269953	-0.0694881	BRCA-US
AK1	0.0294173	-0.0684305	BRCA-US
DPM2	0.029435	0.0684231	BRCA-US
MBIP	0.0300005	0.0681872	BRCA-US
MRPS34	0.0317976	0.0674618	BRCA-US
BRMS1	0.0341908	-0.0665485	BRCA-US
MRPL45	0.0344693	0.0664457	BRCA-US
HCFC1R1	0.0357697	0.0659753	BRCA-US
FOS	0.0360267	0.0658841	BRCA-US
PDCL3	0.0362724	-0.0657974	BRCA-US
GGH	0.0376617	-0.0653163	BRCA-US
ATP6V0E1	0.0379132	0.0652308	BRCA-US
NOMO1	0.0382336	0.0651226	BRCA-US
FXN	0.0400469	-0.0645244	BRCA-US
GTF2E2	0.0405552	-0.0643608	BRCA-US
VKORC1	0.0414117	-0.0640891	BRCA-US
FOXL2	0.04257	-0.0637291	BRCA-US
HINT1	0.0450024	0.0629992	BRCA-US
THOC6	0.0455948	0.0628264	BRCA-US
NDUFB3	0.0490389	-0.0618581	BRCA-US
NGDN	0.0494751	0.0617396	BRCA-US
CERCAM	0.0529033	-0.0608372	BRCA-US
SBDS	0.0559008	0.0600874	BRCA-US
C16orf91	0.0574749	0.059707	BRCA-US
PDCD2	0.0590609	0.0593323	BRCA-US
HIST2H4A	0.0607367	0.0589453	BRCA-US
NDUFA3	0.0623678	-0.0585771	BRCA-US
TBCC	0.06349	-0.0583284	BRCA-US
MAP2K2	0.0638138	-0.0582573	BRCA-US
EEF1A2	0.0646811	0.0580683	BRCA-US
RPL14	0.0696176	0.0570307	BRCA-US
FARSB	0.0698347	-0.0569865	BRCA-US
LDHA	0.07304	-0.0563463	BRCA-US
CAPNS1	0.0742686	0.056107	BRCA-US
RPL28	0.0763153	-0.0557154	BRCA-US
JTB	0.0785685	-0.055294	BRCA-US
MDH2	0.0796549	-0.0550944	BRCA-US
CFL2	0.0813013	-0.054796	BRCA-US
GLB1L3	0.0839852	-0.0543199	BRCA-US
GADD45A	0.0840463	0.0543092	BRCA-US
TXNL4A	0.0853838	-0.0540767	BRCA-US
TAF10	0.0876979	-0.0536812	BRCA-US
TRMT12	0.0888098	0.0534941	BRCA-US
FXYD1	0.0895808	-0.0533655	BRCA-US
FGFBP3	0.0896572	-0.0533529	BRCA-US
EBNA1BP2	0.0925376	-0.0528805	BRCA-US
HMGN1	0.0970383	0.0521655	BRCA-US
FIBP	0.0995914	0.0517716	BRCA-US
THOC7	0.100781	0.0515908	BRCA-US
MYL4	0.102139	-0.0513865	BRCA-US
TYMS	0.106314	-0.0507715	BRCA-US
ATG5	0.115074	0.0495408	BRCA-US
MRPL22	0.116003	0.0494148	BRCA-US
CHCHD1	0.116442	0.0493554	BRCA-US
TXN2	0.11654	-0.0493422	BRCA-US
BCCIP	0.116649	0.0493274	BRCA-US
YWHAH	0.117739	-0.0491811	BRCA-US
CCDC116	0.118857	0.0490321	BRCA-US
AFP	0.122835	0.0485106	BRCA-US
MRPL32	0.123069	0.0484804	BRCA-US
EDF1	0.124924	-0.048242	BRCA-US
CCS	0.126358	-0.0480597	BRCA-US
TSPAN4	0.129609	-0.0476521	BRCA-US
RPL23A	0.133746	0.0471448	BRCA-US
SUMO1	0.139007	0.046517	BRCA-US
EIF3M	0.147649	-0.0455241	BRCA-US
BNIP3	0.148281	0.0454531	BRCA-US
TFDP2	0.148931	-0.0453806	BRCA-US
CLPP	0.155231	-0.0446888	BRCA-US
GATA1	0.155573	0.0446519	BRCA-US
JAGN1	0.15822	-0.0443681	BRCA-US
HIST1H4H	0.16309	-0.0438552	BRCA-US
CENPB	0.163488	-0.0438137	BRCA-US
HEATR3	0.164485	0.0437103	BRCA-US
WDR13	0.165529	-0.0436026	BRCA-US
KIN	0.17301	-0.0428449	BRCA-US
SLBP	0.176063	0.0425428	BRCA-US
ATPIF1	0.183511	0.0418216	BRCA-US
R3HCC1	0.185053	0.041675	BRCA-US
NDUFA12	0.187981	-0.0413991	BRCA-US
LDOC1	0.19123	0.0410967	BRCA-US
DBNL	0.192297	-0.0409982	BRCA-US
H19	0.19483	-0.040766	BRCA-US
MYPOP	0.196226	-0.040639	BRCA-US
MTX1	0.200147	-0.0402856	BRCA-US
HBZ	0.211996	-0.0392475	BRCA-US
RPS11	0.219216	-0.0386354	BRCA-US
IL1R1	0.242098	-0.0367859	BRCA-US
HIST1H2BG	0.245917	0.0364893	BRCA-US
HIST1H4E	0.264733	-0.0350735	BRCA-US
CKB	0.269588	-0.0347196	BRCA-US
ABCC9	0.275458	-0.0342974	BRCA-US
DPP7	0.275507	0.0342939	BRCA-US
ZNF672	0.279779	0.0339905	BRCA-US
ITIH5	0.282186	-0.033821	BRCA-US
DPY30	0.293326	0.0330488	BRCA-US
IER5L	0.302107	-0.0324538	BRCA-US
SNPH	0.310444	0.0318995	BRCA-US
FGFR1OP2	0.311242	0.031847	BRCA-US
PVT1	0.312232	0.0317819	BRCA-US
MRPL17	0.320042	-0.0312733	BRCA-US
POLA2	0.32284	-0.0310931	BRCA-US
VCX3A	0.326253	-0.0308746	BRCA-US
FANCL	0.341677	0.0299054	BRCA-US
MRPL53	0.353402	0.0291872	BRCA-US
SUGT1	0.35444	-0.0291243	BRCA-US
ELOF1	0.357512	0.028939	BRCA-US
CCT8	0.358836	-0.0288594	BRCA-US
LSM3	0.361241	0.0287154	BRCA-US
HIST1H3D	0.368532	0.0282822	BRCA-US
HSD17B11	0.37913	-0.0276621	BRCA-US
TMEM14B	0.382993	-0.0274387	BRCA-US
MAGEH1	0.389057	0.0270908	BRCA-US
BRMS1L	0.391333	0.026961	BRCA-US
SLC27A5	0.391468	0.0269534	BRCA-US
RPS25	0.394952	-0.0267556	BRCA-US
NOC4L	0.406476	-0.0261092	BRCA-US
KLF1	0.418944	-0.025422	BRCA-US
DYNLRB1	0.440407	0.0242665	BRCA-US
POLE2	0.441599	0.0242033	BRCA-US
RAB12	0.443869	-0.0240832	BRCA-US
HSPBP1	0.446001	-0.0239707	BRCA-US
UBXN1	0.448691	-0.0238292	BRCA-US
COX6A1	0.453007	0.0236032	BRCA-US
SPDYC	0.45632	-0.0234305	BRCA-US
UBAC1	0.460823	0.023197	BRCA-US
COPS6	0.462722	-0.0230988	BRCA-US
BPGM	0.465399	0.0229609	BRCA-US
ASPSCR1	0.477725	-0.0223314	BRCA-US
C14orf166	0.478051	0.0223148	BRCA-US
UCP2	0.487191	-0.0218539	BRCA-US
SYNGR2	0.499597	0.0212357	BRCA-US
RAB13	0.499944	0.0212185	BRCA-US
GABRG2	0.504581	0.0209896	BRCA-US
DTNBP1	0.524472	0.02002	BRCA-US
FOXA3	0.5305	-0.0197299	BRCA-US
RPL36AL	0.536669	0.0194348	BRCA-US
CLNS1A	0.543743	0.0190984	BRCA-US
DNAH14	0.544515	-0.0190618	BRCA-US
RPL32	0.560778	-0.0182972	BRCA-US
NR1H2	0.561648	0.0182566	BRCA-US
CARHSP1	0.574247	0.017672	BRCA-US
PTMS	0.577093	0.0175408	BRCA-US
MFF	0.577106	0.0175402	BRCA-US
SLC29A1	0.578346	-0.0174831	BRCA-US
DDRGK1	0.586136	0.0171259	BRCA-US
AKT1S1	0.604204	0.0163056	BRCA-US
LPCAT1	0.6174	0.0157135	BRCA-US
TMEM11	0.639383	-0.0147392	BRCA-US
CMAS	0.640013	-0.0147115	BRCA-US
HIST1H2AG	0.642864	-0.0145863	BRCA-US
UROD	0.644128	-0.0145308	BRCA-US
FAM110A	0.66348	0.0136872	BRCA-US
PPP1R12C	0.680429	0.0129563	BRCA-US
ARPC3	0.689413	-0.0125718	BRCA-US
C6orf48	0.690342	0.0125321	BRCA-US
IFI35	0.690577	-0.0125221	BRCA-US
SCAMP3	0.690641	0.0125193	BRCA-US
TMEM126A	0.691749	0.0124721	BRCA-US
HDAC2	0.695071	0.0123305	BRCA-US
ZNF367	0.698147	0.0121997	BRCA-US
CALM1	0.701467	0.0120587	BRCA-US
UBE2J2	0.707231	-0.0118145	BRCA-US
CDKN1C	0.708403	-0.011765	BRCA-US
EBPL	0.708571	0.0117579	BRCA-US
MRPS33	0.715337	0.0114723	BRCA-US
CA11	0.730035	0.0108552	BRCA-US
SOD1	0.749132	-0.0100595	BRCA-US
EPN1	0.759065	-0.00964824	BRCA-US
SNHG3	0.776735	-0.00892057	BRCA-US
TACO1	0.782392	-0.00868863	BRCA-US
MOSPD3	0.807758	0.00765425	BRCA-US
ERP29	0.829139	-0.00678877	BRCA-US
FAM104B	0.842053	-0.00626852	BRCA-US
EED	0.844582	-0.00616684	BRCA-US
C6orf203	0.850051	-0.00594719	BRCA-US
KLF16	0.851554	0.00588688	BRCA-US
CHCHD7	0.876294	0.00489702	BRCA-US
RPS28	0.88171	0.00468099	BRCA-US
GAS6	0.894214	-0.0041831	BRCA-US
RCN2	0.916092	0.00331435	BRCA-US
FOXH1	0.927493	0.00286267	BRCA-US
MTCH2	0.934221	-0.0025964	BRCA-US
MLF1	0.948643	-0.00202626	BRCA-US
RFESD	0.949426	-0.00199531	BRCA-US
PPP1CA	0.956703	-0.00170792	BRCA-US
CDCA7L	0.970843	-0.00114982	BRCA-US
RFXANK	0.973394	0.00104917	BRCA-US
FMR1NB	0.978569	-0.00084504	BRCA-US
MAGEA1	0.979578	0.000805277	BRCA-US
HSPB11	0.985462	0.000573218	BRCA-US
MRPS7	0.988065	0.000470557	BRCA-US
TPRKB	0.990282	0.000383141	BRCA-US
TNNI3	0.998239	6.94385e-05	BRCA-US

## Sheet: COAD-US_up_cor.test_Targetgene
Supplementary Table 3. TCGA correlations analysis of the 2KR-MYB target genes among COAD-US patients cohort.
E) Correlations between 2KR-MYB target genes identified from the current K562 RNA-Seq analysis showing up-regulated gene expression pattern and MYB expression among the TCGA COAD-US cohort
	p-value	estimate	Cancer type
ZBTB38	4.27585e-31	0.524238	COAD-US
DNMBP	9.77782e-30	0.513791	COAD-US
ARFGEF2	1.69443e-29	0.511917	COAD-US
FRYL	5.64348e-29	0.507777	COAD-US
ZNF318	3.4794e-28	0.501408	COAD-US
TRIM2	4.30197e-27	0.492376	COAD-US
SNX30	3.22288e-25	0.476219	COAD-US
TCF20	8.918e-25	0.472281	COAD-US
LARS2	8.50194e-24	0.46337	COAD-US
ATP13A3	2.30196e-23	0.459349	COAD-US
CLASP2	3.99037e-22	0.447529	COAD-US
PRDM4	4.01789e-22	0.4475	COAD-US
DENND4C	5.70548e-22	0.446014	COAD-US
ATAD2B	7.00584e-22	0.445141	COAD-US
DUSP16	1.97246e-21	0.4407	COAD-US
MPP7	2.90684e-21	0.439019	COAD-US
POLR1A	4.02575e-21	0.437601	COAD-US
STAG2	5.99413e-21	0.435857	COAD-US
ZSWIM5	1.49914e-20	0.431804	COAD-US
GK5	1.58936e-20	0.431544	COAD-US
CDC14B	6.50275e-20	0.425201	COAD-US
OCRL	7.88266e-20	0.424324	COAD-US
ANKS1A	8.54641e-20	0.423955	COAD-US
CDYL	1.00863e-19	0.423197	COAD-US
TET3	1.01679e-19	0.42316	COAD-US
ATXN7	3.85606e-19	0.41699	COAD-US
ZZZ3	4.04688e-19	0.416764	COAD-US
ZNF558	6.57433e-19	0.414484	COAD-US
ZNF823	7.29378e-19	0.413994	COAD-US
OSBP	7.78211e-19	0.413688	COAD-US
DCP1A	9.80695e-19	0.412592	COAD-US
WDFY1	1.9205e-18	0.409385	COAD-US
ITCH	2.95026e-18	0.407319	COAD-US
PTPDC1	5.21813e-18	0.404551	COAD-US
RBM15	1.04336e-17	0.401153	COAD-US
INTS2	1.08001e-17	0.400983	COAD-US
KIDINS220	1.47757e-17	0.399432	COAD-US
PPFIBP2	3.28171e-17	0.395446	COAD-US
ZBED4	5.87609e-17	0.392502	COAD-US
AVL9	7.16005e-17	0.391497	COAD-US
STX16	1.73373e-16	0.386955	COAD-US
ZBTB44	3.08144e-16	0.383963	COAD-US
NUFIP2	8.75281e-16	0.378451	COAD-US
BEND7	1.48439e-15	0.375623	COAD-US
KDM4A	2.52166e-15	0.372757	COAD-US
BAZ1B	2.70293e-15	0.372379	COAD-US
AMMECR1L	3.40886e-15	0.371113	COAD-US
MKI67	4.72849e-15	0.369319	COAD-US
URB1	5.37868e-15	0.36861	COAD-US
PPARGC1B	5.46227e-15	0.368525	COAD-US
PDS5A	9.34157e-15	0.365549	COAD-US
ZNF280C	9.83724e-15	0.365261	COAD-US
APLF	1.92389e-14	0.361495	COAD-US
CKAP2L	4.61008e-14	0.356511	COAD-US
ZBTB39	5.08399e-14	0.355948	COAD-US
PPM1H	6.05574e-14	0.354938	COAD-US
CHD6	1.14688e-13	0.351219	COAD-US
HEATR5B	1.18476e-13	0.351029	COAD-US
RBM47	1.2954e-13	0.350505	COAD-US
TRIM68	1.3695e-13	0.350178	COAD-US
DHTKD1	1.43721e-13	0.349894	COAD-US
AGAP1	1.74746e-13	0.34874	COAD-US
NEO1	1.97777e-13	0.348007	COAD-US
ANKRD28	2.12945e-13	0.347569	COAD-US
ZNF502	3.27083e-13	0.345009	COAD-US
ZBTB10	3.40427e-13	0.344769	COAD-US
MDM1	4.12667e-13	0.343613	COAD-US
RALGAPB	4.46556e-13	0.343137	COAD-US
HNF4A	5.35703e-13	0.342037	COAD-US
KCTD20	8.5202e-13	0.339212	COAD-US
ZSCAN12	1.27977e-12	0.336712	COAD-US
PARD3B	1.53457e-12	0.335589	COAD-US
KLHL24	1.90584e-12	0.334242	COAD-US
ABL1	2.33104e-12	0.332985	COAD-US
ABCC1	5.33168e-12	0.327758	COAD-US
ABLIM3	1.18007e-11	-0.322643	COAD-US
ZC4H2	1.72983e-11	0.320146	COAD-US
BHLHB9	1.933e-11	0.319417	COAD-US
TAF1	2.16022e-11	0.318685	COAD-US
PKP2	2.41711e-11	0.317942	COAD-US
POLR3A	2.74384e-11	0.317103	COAD-US
NF1	3.48706e-11	0.315508	COAD-US
ZBTB41	4.40885e-11	0.313938	COAD-US
NRIP1	4.64139e-11	0.313593	COAD-US
PANK3	5.36828e-11	0.312613	COAD-US
UBQLN1	9.99491e-11	0.308386	COAD-US
PTPRB	1.06456e-10	0.307954	COAD-US
CTTNBP2NL	1.15405e-10	0.307399	COAD-US
RAPGEF2	1.1542e-10	0.307398	COAD-US
OSBPL2	1.2233e-10	0.306998	COAD-US
LRIG2	1.44708e-10	0.305837	COAD-US
ZNF44	1.46412e-10	0.305756	COAD-US
SP1	1.52482e-10	0.305475	COAD-US
CTDSPL2	1.7575e-10	0.304489	COAD-US
LRRC40	1.92304e-10	0.303862	COAD-US
RHBDD2	2.12762e-10	-0.303156	COAD-US
STAT5B	2.30366e-10	0.3026	COAD-US
PRR5L	2.34853e-10	0.302464	COAD-US
JUN	2.44791e-10	0.302174	COAD-US
DCAF7	2.49074e-10	0.302052	COAD-US
PARP4	2.53813e-10	0.30192	COAD-US
DOPEY2	2.54655e-10	0.301896	COAD-US
ANKIB1	2.56294e-10	0.301851	COAD-US
CCNT2	3.04636e-10	0.300634	COAD-US
ZNF507	3.06623e-10	0.300588	COAD-US
PLEKHA2	3.38458e-10	0.29989	COAD-US
ERCC4	3.95836e-10	0.298779	COAD-US
CNOT2	4.21824e-10	0.298326	COAD-US
TTC33	4.77296e-10	0.297445	COAD-US
CLCN3	4.92987e-10	0.297214	COAD-US
MGA	6.3109e-10	0.295441	COAD-US
GAS2L3	8.00408e-10	0.293724	COAD-US
ZNF274	8.11672e-10	0.293622	COAD-US
FBXO48	1.24398e-09	0.290507	COAD-US
HUS1	1.44428e-09	0.289408	COAD-US
ZNF148	1.5528e-09	0.288874	COAD-US
KIF14	1.64541e-09	0.288445	COAD-US
TINAGL1	1.74701e-09	-0.288001	COAD-US
ZNF791	1.84591e-09	0.287593	COAD-US
HPS3	1.85234e-09	0.287567	COAD-US
SNX19	2.54682e-09	0.285191	COAD-US
UPP1	2.71533e-09	-0.284711	COAD-US
MTF1	2.81206e-09	0.284447	COAD-US
LARP4	3.02922e-09	0.283888	COAD-US
HSPH1	3.05153e-09	0.283832	COAD-US
GOLGB1	3.27934e-09	0.283289	COAD-US
DIAPH3	3.32437e-09	0.283186	COAD-US
MED13	3.95173e-09	0.281876	COAD-US
DGKD	4.26574e-09	0.281295	COAD-US
ZKSCAN1	5.3546e-09	0.279558	COAD-US
LYSMD3	5.38255e-09	0.279518	COAD-US
SLC6A6	5.60255e-09	0.279211	COAD-US
NCOA3	7.62446e-09	0.276834	COAD-US
SPAG9	9.06672e-09	0.275488	COAD-US
ZNF426	1.0803e-08	0.274119	COAD-US
ZCCHC14	1.19517e-08	0.273326	COAD-US
G3BP2	1.20398e-08	0.273268	COAD-US
KIAA0355	1.75191e-08	0.270302	COAD-US
STAU2	1.9372e-08	0.269501	COAD-US
PHLPP2	2.08036e-08	0.268931	COAD-US
SLC33A1	2.22915e-08	0.268377	COAD-US
CBL	2.43956e-08	0.267653	COAD-US
FRK	2.63064e-08	0.267046	COAD-US
ZFYVE26	2.81709e-08	0.266493	COAD-US
MGAT5	3.0014e-08	0.26598	COAD-US
FOXN2	3.06613e-08	0.265807	COAD-US
ANK3	3.37864e-08	0.265019	COAD-US
ZDHHC20	3.54532e-08	0.264627	COAD-US
HERC1	3.74495e-08	0.264181	COAD-US
CDKN1A	3.96087e-08	-0.263723	COAD-US
SCMH1	4.15856e-08	0.263324	COAD-US
VANGL1	4.24062e-08	0.263164	COAD-US
GATAD1	4.35137e-08	0.262953	COAD-US
EYA3	5.21361e-08	0.261466	COAD-US
MOSPD2	5.42337e-08	0.26114	COAD-US
TXNRD1	5.44805e-08	0.261103	COAD-US
STK39	6.59706e-08	0.259516	COAD-US
SPTY2D1	6.90277e-08	0.259139	COAD-US
DICER1	8.18748e-08	0.257712	COAD-US
VEZF1	8.7598e-08	0.257145	COAD-US
ARID1B	9.06737e-08	0.256855	COAD-US
SOCS7	9.1382e-08	0.25679	COAD-US
HERC4	9.61294e-08	0.256363	COAD-US
TMED8	1.087e-07	0.255325	COAD-US
VPS41	1.21598e-07	0.254374	COAD-US
TCF12	1.30536e-07	0.25377	COAD-US
FOXO3	1.42736e-07	0.253007	COAD-US
TRRAP	1.5821e-07	0.252126	COAD-US
HIPK1	2.15695e-07	0.249451	COAD-US
CPEB2	2.20401e-07	0.249263	COAD-US
FOXN3	2.33995e-07	0.248743	COAD-US
IREB2	2.79725e-07	0.247183	COAD-US
COL6A2	2.83882e-07	-0.247054	COAD-US
GAB2	2.90132e-07	0.246863	COAD-US
SPEN	2.99752e-07	0.246576	COAD-US
AHCYL1	3.12616e-07	0.246207	COAD-US
UBR2	3.22264e-07	0.245939	COAD-US
PHC3	3.29634e-07	0.24574	COAD-US
CCNT1	3.56591e-07	0.245045	COAD-US
ZNF395	3.60538e-07	0.244948	COAD-US
OTUD3	3.61086e-07	0.244934	COAD-US
ARMCX3	3.66943e-07	0.244792	COAD-US
EIF2AK3	7.10682e-07	0.238862	COAD-US
LNX2	7.33095e-07	0.23858	COAD-US
PHIP	8.95517e-07	0.236751	COAD-US
RANBP2	9.64843e-07	0.236066	COAD-US
FAF2	9.70952e-07	0.236008	COAD-US
PTPRU	9.78524e-07	-0.235937	COAD-US
USP9X	1.15632e-06	0.234394	COAD-US
DAAM1	1.16706e-06	0.234309	COAD-US
KLHL22	1.19912e-06	-0.234057	COAD-US
LAMB3	1.2508e-06	-0.233665	COAD-US
ZBTB43	1.27308e-06	0.233501	COAD-US
FAM160A1	1.30465e-06	0.233273	COAD-US
TRAK1	1.69045e-06	0.230846	COAD-US
CPD	1.71254e-06	0.230724	COAD-US
DNAJC6	1.81932e-06	0.230153	COAD-US
KDM5A	2.04707e-06	0.229036	COAD-US
GPATCH2	2.24295e-06	0.228166	COAD-US
KDM6A	2.46698e-06	0.227257	COAD-US
KIAA0907	2.77546e-06	0.226126	COAD-US
RNGTT	2.91485e-06	0.225654	COAD-US
ABCC4	2.95913e-06	0.225509	COAD-US
ARHGAP5	2.96065e-06	0.225504	COAD-US
RAB3GAP2	3.49079e-06	0.223909	COAD-US
DAPK1	3.49608e-06	-0.223894	COAD-US
ZNF592	3.5786e-06	0.223667	COAD-US
WDR31	4.25259e-06	0.221982	COAD-US
MTMR3	4.57877e-06	0.221256	COAD-US
XIAP	4.92737e-06	0.220533	COAD-US
STON2	5.11781e-06	0.220158	COAD-US
ACAP2	5.25522e-06	0.219896	COAD-US
FAM129B	5.3802e-06	-0.219663	COAD-US
TES	5.44119e-06	0.219551	COAD-US
SURF4	6.06519e-06	-0.218472	COAD-US
CNNM4	6.11709e-06	0.218387	COAD-US
ARHGAP26	6.13312e-06	0.218361	COAD-US
MYO6	6.24598e-06	0.218179	COAD-US
DNAJC13	7.67771e-06	0.216109	COAD-US
LRP12	8.48766e-06	0.215096	COAD-US
TNRC6A	8.71846e-06	0.214824	COAD-US
SLC9A8	9.93107e-06	0.2135	COAD-US
ZBTB40	9.97273e-06	0.213457	COAD-US
PGM3	1.13789e-05	0.212106	COAD-US
DNAJB11	1.17207e-05	0.211802	COAD-US
PRDM15	1.23171e-05	0.211291	COAD-US
NKTR	1.3688e-05	0.2102	COAD-US
STC2	1.37611e-05	0.210145	COAD-US
GTSE1	1.76116e-05	0.207572	COAD-US
KIF18B	1.77361e-05	0.207498	COAD-US
KDM5C	1.82537e-05	0.207195	COAD-US
DGKE	1.92658e-05	0.206627	COAD-US
ZNF530	1.9785e-05	0.206347	COAD-US
ABHD4	2.02635e-05	-0.206094	COAD-US
BMPR2	2.06356e-05	0.205902	COAD-US
ALOX5	2.22367e-05	-0.20511	COAD-US
TRIM5	2.24206e-05	0.205022	COAD-US
WWP2	2.62395e-05	0.203344	COAD-US
COPA	3.0899e-05	0.201585	COAD-US
MEGF9	3.32699e-05	0.200785	COAD-US
HLA-E	3.45e-05	-0.20039	COAD-US
KIF1B	3.79027e-05	0.199365	COAD-US
RANBP10	3.83222e-05	0.199245	COAD-US
NOTCH1	3.83794e-05	0.199229	COAD-US
TAS2R5	3.91034e-05	0.199024	COAD-US
H6PD	4.12321e-05	0.198444	COAD-US
KLHL20	4.7272e-05	0.196938	COAD-US
TUFT1	4.7819e-05	0.19681	COAD-US
HECA	5.61904e-05	0.195017	COAD-US
FNIP2	5.99694e-05	0.194289	COAD-US
CLASP1	6.27301e-05	0.193784	COAD-US
VEGFA	6.28619e-05	0.193761	COAD-US
PELI1	6.52999e-05	0.193333	COAD-US
POLK	8.01031e-05	0.191018	COAD-US
NSD1	8.06344e-05	0.190943	COAD-US
TNKS2	8.6127e-05	0.19019	COAD-US
ARHGAP19	8.69093e-05	0.190087	COAD-US
PAFAH2	9.25747e-05	0.189363	COAD-US
PIKFYVE	0.000103422	0.188085	COAD-US
STXBP5	0.000104781	0.187934	COAD-US
CELSR3	0.000106821	0.187711	COAD-US
CD82	0.000112984	-0.18706	COAD-US
CNOT6L	0.000126744	0.185719	COAD-US
PSAP	0.000142209	-0.184366	COAD-US
MED1	0.000146936	0.18398	COAD-US
PDPR	0.000153219	0.183485	COAD-US
ZNF175	0.000159951	0.182975	COAD-US
WDFY3	0.000168419	0.182361	COAD-US
ZNF416	0.000171298	0.182159	COAD-US
MAGT1	0.000180445	0.181538	COAD-US
CTH	0.000250608	0.177565	COAD-US
TFPI	0.000264628	-0.176899	COAD-US
COG6	0.000276509	0.176359	COAD-US
HGSNAT	0.000280266	0.176193	COAD-US
FNDC4	0.000282285	-0.176105	COAD-US
SUPT6H	0.000319752	0.174563	COAD-US
HTT	0.000319844	0.174559	COAD-US
INO80D	0.00039305	0.171981	COAD-US
UBXN7	0.000411924	0.171389	COAD-US
NFRKB	0.00043001	0.170845	COAD-US
ZNF548	0.000484621	0.169323	COAD-US
ZNF609	0.000522799	0.168351	COAD-US
TTBK2	0.000531759	0.168133	COAD-US
SERPINB8	0.000649432	-0.165541	COAD-US
SECISBP2L	0.000768796	0.163325	COAD-US
HELZ	0.000783155	0.16308	COAD-US
CAMSAP1	0.000799596	0.162805	COAD-US
DPP9	0.000818497	0.162494	COAD-US
POM121	0.000838166	0.162179	COAD-US
FAM60A	0.00084722	0.162036	COAD-US
ATP2A2	0.000939324	0.160656	COAD-US
P4HA2	0.00102504	-0.15948	COAD-US
RBM43	0.00108869	0.158664	COAD-US
TNKS	0.00111714	0.158313	COAD-US
PJA2	0.00113188	0.158135	COAD-US
TMEM39A	0.00119057	0.157445	COAD-US
N4BP2	0.00142156	0.155003	COAD-US
PLAU	0.00145706	-0.15466	COAD-US
AAK1	0.00158013	0.15353	COAD-US
TMEM65	0.00158243	0.153509	COAD-US
UBE2H	0.00161171	0.153253	COAD-US
ABL2	0.00163691	0.153035	COAD-US
DNAJC3	0.00167743	0.152691	COAD-US
ZNF778	0.0016839	0.152637	COAD-US
ZNF281	0.00168988	0.152587	COAD-US
ZNF236	0.00178847	0.151788	COAD-US
POGZ	0.00181329	0.151593	COAD-US
KLF6	0.00186123	0.151223	COAD-US
P2RX1	0.00187324	-0.151132	COAD-US
NEDD4L	0.00204915	0.149853	COAD-US
APP	0.00210445	0.149472	COAD-US
FBXW8	0.00224725	0.148528	COAD-US
FOXJ2	0.00233507	0.147975	COAD-US
GRK5	0.00237036	-0.147758	COAD-US
SPATA6	0.00240522	0.147546	COAD-US
MAP3K2	0.00252139	0.146861	COAD-US
GABARAPL1	0.00272043	-0.14575	COAD-US
CDC42BPB	0.00285511	0.14504	COAD-US
PARP11	0.00293686	0.144624	COAD-US
BTBD9	0.00310897	0.143781	COAD-US
LPIN1	0.00325286	0.143109	COAD-US
TET2	0.00325598	0.143094	COAD-US
NBPF9	0.00332409	-0.142786	COAD-US
DDIT4	0.00342507	-0.142338	COAD-US
DNAH12	0.00357102	-0.141712	COAD-US
FBXW11	0.00396316	0.140138	COAD-US
HLCS	0.00437401	0.138634	COAD-US
CRTC3	0.00438718	0.138588	COAD-US
TSHZ1	0.00442652	0.138451	COAD-US
WARS	0.00447264	-0.138292	COAD-US
TNFRSF14	0.00455684	-0.138005	COAD-US
RALGPS2	0.00460658	0.137838	COAD-US
GKAP1	0.00461077	0.137824	COAD-US
ZFAND2A	0.00468738	-0.13757	COAD-US
PPP1R1C	0.00521534	-0.135915	COAD-US
SLC39A10	0.00531493	0.13562	COAD-US
REL	0.0054138	0.135332	COAD-US
DNAJB5	0.00585683	-0.134096	COAD-US
SYNPO	0.0059093	-0.133955	COAD-US
IRAK2	0.00600838	0.133692	COAD-US
LNPEP	0.00628415	0.132981	COAD-US
PPP1R3B	0.00638524	0.132727	COAD-US
SIX4	0.00685031	-0.131604	COAD-US
BACH1	0.0069121	0.13146	COAD-US
CLDN15	0.00697645	0.131311	COAD-US
GDPD1	0.00710636	0.131015	COAD-US
ACHE	0.00782774	-0.129451	COAD-US
VCL	0.00798564	0.129126	COAD-US
POU2F1	0.00945548	0.126347	COAD-US
ZNF569	0.009798	0.125756	COAD-US
CHAC1	0.00995958	-0.125483	COAD-US
RAPGEF1	0.0102105	0.125067	COAD-US
PLEKHB2	0.0102299	0.125035	COAD-US
GOLGA3	0.0102593	0.124987	COAD-US
KLF11	0.0102871	0.124942	COAD-US
GLUD2	0.0112604	-0.123419	COAD-US
SFXN3	0.0117394	-0.122712	COAD-US
DEDD2	0.0121972	-0.12206	COAD-US
ITGAV	0.0123553	0.121839	COAD-US
RICTOR	0.0124906	0.121653	COAD-US
PLAG1	0.012695	0.121374	COAD-US
NBEAL1	0.0132133	0.120686	COAD-US
ARNT	0.0145073	0.119065	COAD-US
AKAP13	0.0148927	0.118607	COAD-US
TCP11L2	0.0149405	-0.118551	COAD-US
ADM2	0.0158339	-0.117531	COAD-US
RASA3	0.0171778	-0.116087	COAD-US
XRN1	0.0176472	0.115606	COAD-US
NLGN3	0.0180307	-0.115221	COAD-US
BTN3A3	0.0181513	-0.115101	COAD-US
INHBE	0.0185621	-0.114699	COAD-US
ZNF134	0.0195474	0.113766	COAD-US
USP13	0.0197043	0.113621	COAD-US
TNFRSF10B	0.0203554	-0.11303	COAD-US
DNAH1	0.0209078	0.112542	COAD-US
DIXDC1	0.0219832	0.111623	COAD-US
ARRDC4	0.0231768	0.110647	COAD-US
ZNF24	0.0240497	0.10996	COAD-US
SSH1	0.024071	0.109944	COAD-US
ZSCAN18	0.0241365	0.109893	COAD-US
ZZEF1	0.0264348	0.108189	COAD-US
FAM156A	0.0268059	-0.107925	COAD-US
AHCYL2	0.0279237	0.107151	COAD-US
SPATA20	0.0283748	-0.106846	COAD-US
PERP	0.028979	0.106444	COAD-US
STAG3L2	0.0301598	-0.105679	COAD-US
PRKCA	0.0304524	0.105494	COAD-US
SLC41A3	0.0308426	0.105248	COAD-US
RNF24	0.0323096	0.10435	COAD-US
PIP5K1A	0.0323517	0.104325	COAD-US
LCOR	0.0338463	0.103445	COAD-US
EXOC6B	0.034018	0.103346	COAD-US
ZSCAN12P1	0.0342885	0.103191	COAD-US
OVGP1	0.0350657	0.102752	COAD-US
ZNF841	0.0358005	0.102344	COAD-US
ZMIZ1	0.0362178	0.102115	COAD-US
FHL1	0.0363961	-0.102018	COAD-US
KLHL36	0.0395382	-0.100372	COAD-US
PPP1R16B	0.0403535	-0.0999632	COAD-US
SLC6A19	0.0426401	-0.0988524	COAD-US
DUSP1	0.0431829	-0.0985961	COAD-US
AOC2	0.0439602	-0.0982338	COAD-US
GBF1	0.0463166	0.0971673	COAD-US
MAPRE2	0.0464064	-0.0971276	COAD-US
UCP3	0.0468419	0.0969359	COAD-US
BEX2	0.047324	0.0967253	COAD-US
KDM6B	0.0491923	-0.0959259	COAD-US
TTC38	0.0498028	0.0956702	COAD-US
PMAIP1	0.0517533	-0.0948704	COAD-US
NRIP3	0.0526182	-0.0945238	COAD-US
HSPB8	0.0547907	-0.0936736	COAD-US
TPPP3	0.0561639	-0.0931506	COAD-US
GCNT2	0.056846	-0.0928947	COAD-US
TNRC6B	0.0598136	0.0918103	COAD-US
DVL3	0.0606914	0.091498	COAD-US
SPRR2D	0.0618435	-0.0910938	COAD-US
TNFAIP3	0.0619262	0.091065	COAD-US
GABRQ	0.0621061	-0.0910026	COAD-US
GEM	0.0625491	-0.0908494	COAD-US
PAPSS1	0.0626459	0.090816	COAD-US
IGSF3	0.0655244	0.0898427	COAD-US
SLC23A2	0.068062	0.0890134	COAD-US
TGFBR3	0.0716478	0.0878838	COAD-US
POM121C	0.0720329	-0.0877652	COAD-US
SWAP70	0.0752595	0.0867917	COAD-US
SH3BP2	0.0776094	0.0861038	COAD-US
PXN	0.0779145	-0.0860158	COAD-US
GTPBP1	0.0782663	0.0859146	COAD-US
GABRE	0.0800762	0.0853997	COAD-US
NRP2	0.0817414	-0.0849342	COAD-US
SPRY4	0.085577	-0.0838906	COAD-US
CDK17	0.0869039	0.0835383	COAD-US
CHSY1	0.0876546	0.083341	COAD-US
MS4A4A	0.0876595	-0.0833397	COAD-US
MS4A3	0.0885002	-0.0831202	COAD-US
PHLPP1	0.0906296	0.0825718	COAD-US
ENTPD4	0.0913986	0.0823763	COAD-US
MPZL3	0.0922182	0.0821694	COAD-US
KCNG1	0.0922363	-0.0821649	COAD-US
ELF4	0.0940872	0.081703	COAD-US
CSRNP1	0.0946366	-0.0815673	COAD-US
TNIK	0.0946921	0.0815536	COAD-US
SLC4A4	0.0964422	-0.0811257	COAD-US
ADIPOR2	0.101799	0.0798533	COAD-US
BTN3A1	0.10397	-0.0793526	COAD-US
ANKRD52	0.110542	0.077886	COAD-US
HYOU1	0.111895	0.0775928	COAD-US
NT5DC3	0.112976	0.0773603	COAD-US
SEC24D	0.116577	-0.0765986	COAD-US
ZNF433	0.123471	0.0751901	COAD-US
CYLD	0.124961	0.0748939	COAD-US
HIST1H2BN	0.127947	0.0743082	COAD-US
TMEM51	0.129113	-0.0740823	COAD-US
SPOCK1	0.131788	-0.0735701	COAD-US
RUSC2	0.135135	0.0729405	COAD-US
FAM107B	0.137748	-0.0724573	COAD-US
MITF	0.143783	-0.0713674	COAD-US
EPAS1	0.144614	-0.0712201	COAD-US
UGDH	0.145587	0.0710484	COAD-US
DNAH11	0.146958	-0.0708081	COAD-US
ECE1	0.147187	-0.0707681	COAD-US
HSPA13	0.149012	0.070451	COAD-US
CCNG2	0.151953	0.0699464	COAD-US
NRP1	0.157632	-0.0689925	COAD-US
PGF	0.158615	0.06883	COAD-US
MS4A2	0.161067	0.0684279	COAD-US
MEF2A	0.167515	0.0673924	COAD-US
SMARCA1	0.16889	-0.0671753	COAD-US
ZNF618	0.169116	-0.0671398	COAD-US
ACER2	0.171205	0.066813	COAD-US
CYP3A5	0.171219	-0.0668108	COAD-US
ABCB1	0.174318	0.0663316	COAD-US
KIF13B	0.185336	0.064677	COAD-US
GOLGA8B	0.189718	-0.0640392	COAD-US
BACH2	0.196465	-0.0630779	COAD-US
ZNF461	0.20091	0.0624576	COAD-US
ZCCHC2	0.205829	0.0617829	COAD-US
SGPL1	0.22009	0.0598901	COAD-US
BBS4	0.226094	-0.0591194	COAD-US
ANO6	0.226536	0.0590633	COAD-US
KIF21B	0.226578	0.059058	COAD-US
FGD6	0.23138	0.0584529	COAD-US
ATF3	0.23561	-0.0579273	COAD-US
PPFIBP1	0.236755	-0.0577862	COAD-US
UNC5B	0.244498	-0.0568442	COAD-US
BSN	0.248583	0.0563555	COAD-US
C20orf194	0.287182	-0.0519915	COAD-US
IL7R	0.289273	-0.0517667	COAD-US
ANKRD11	0.289611	0.0517306	COAD-US
CACNA1I	0.292177	-0.0514565	COAD-US
ADAP2	0.296977	-0.0509482	COAD-US
MAP1B	0.297837	-0.0508577	COAD-US
DDR2	0.30081	-0.0505461	COAD-US
IGFN1	0.302615	-0.050358	COAD-US
NBPF6	0.305626	-0.0500459	COAD-US
TLR6	0.311915	-0.0494002	COAD-US
SH3PXD2B	0.324503	0.0481332	COAD-US
CAPN5	0.324994	0.0480844	COAD-US
ANKRD7	0.336973	-0.0469092	COAD-US
ZNF595	0.341282	0.046493	COAD-US
PPP1R15A	0.353571	0.0453241	COAD-US
FOSL2	0.353598	-0.0453216	COAD-US
AKAP6	0.354302	0.0452554	COAD-US
ABTB2	0.359585	-0.0447614	COAD-US
PHGDH	0.372015	-0.0436168	COAD-US
EIF4E3	0.394934	-0.0415665	COAD-US
C17orf51	0.402249	0.0409273	COAD-US
ZNF568	0.410614	-0.0402048	COAD-US
SLC7A5	0.417282	0.0396352	COAD-US
NDRG4	0.42179	-0.039253	COAD-US
PROM2	0.427058	-0.0388095	COAD-US
GALNTL6	0.471068	-0.0352207	COAD-US
BCAT1	0.477092	-0.0347443	COAD-US
C2orf72	0.488815	-0.0338264	COAD-US
IL1RL1	0.489337	-0.0337858	COAD-US
CLIC4	0.509725	0.0322181	COAD-US
WDR1	0.510031	-0.0321948	COAD-US
RUNX2	0.510576	0.0321534	COAD-US
KREMEN1	0.520197	0.0314257	COAD-US
SUN2	0.522727	-0.0312354	COAD-US
IL6R	0.536973	-0.030173	COAD-US
SESN2	0.540292	-0.0299274	COAD-US
ZNF425	0.556952	-0.0287063	COAD-US
HSPA5	0.559307	-0.0285352	COAD-US
SLC39A14	0.574526	0.0274373	COAD-US
QKI	0.591823	0.026206	COAD-US
ZNF438	0.595185	-0.0259687	COAD-US
FAM83G	0.607166	0.0251276	COAD-US
PITPNM3	0.609051	0.0249959	COAD-US
RPTOR	0.615713	0.0245321	COAD-US
TTC28	0.618315	0.0243515	COAD-US
IFITM5	0.620799	-0.0241795	COAD-US
BCR	0.621059	-0.0241615	COAD-US
ZMAT3	0.622202	0.0240824	COAD-US
ZNF697	0.648531	-0.022278	COAD-US
MTHFR	0.650178	0.0221661	COAD-US
BHLHE40	0.682611	-0.0199861	COAD-US
DDX60L	0.687063	-0.0196901	COAD-US
PFKFB3	0.690135	-0.0194862	COAD-US
STAT6	0.693059	0.0192924	COAD-US
BTBD3	0.706485	0.0184066	COAD-US
MAST2	0.724239	0.0172444	COAD-US
ZFHX4	0.728825	-0.0169457	COAD-US
HMCN1	0.732876	0.0166825	COAD-US
BEX5	0.739935	0.0162249	COAD-US
BTN2A2	0.747435	-0.0157403	COAD-US
ZNF876P	0.75029	-0.0155562	COAD-US
FBN2	0.750552	-0.0155393	COAD-US
CSGALNACT2	0.765434	0.0145834	COAD-US
DRP2	0.801529	-0.012287	COAD-US
ULBP1	0.844152	-0.00960936	COAD-US
FRMD4B	0.845281	0.00953885	COAD-US
PLXNA1	0.861609	0.00852133	COAD-US
DNAJB1	0.871911	0.00788128	COAD-US
ONECUT2	0.879749	0.0073952	COAD-US
DNHD1	0.887481	-0.00691639	COAD-US
MUC15	0.889535	0.00678931	COAD-US
DGKI	0.896739	0.00634401	COAD-US
PPP1R12B	0.90308	-0.00595244	COAD-US
PLEKHH2	0.91751	-0.00506275	COAD-US
ARSB	0.930149	-0.00428486	COAD-US
CREB5	0.960187	0.00244014	COAD-US
RASGRP1	0.963783	-0.00221959	COAD-US
SMAD3	0.972359	0.00169379	COAD-US
TNFRSF9	0.973903	0.00159911	COAD-US
CPEB4	0.977979	0.00134928	COAD-US
PDIA4	0.978621	0.00130992	COAD-US
FHL2	0.991936	-0.000494054	COAD-US

## Sheet: COAD-US_down_cor.test_Targetgen
Supplementary Table 3. TCGA correlations analysis of the 2KR-MYB target genes among COAD-US patients cohort.
F) Correlations between 2KR-MYB target genes identified from the current K562 RNA-Seq analysis showing down-regulated gene expression pattern and MYB expression among the TCGA COAD-US cohort
	p-value	estimate	Cancer type
CNOT10	1.17318e-30	0.520908	COAD-US
RPIA	7.09274e-30	0.514879	COAD-US
SH3BGRL2	9.61163e-29	0.505926	COAD-US
ZNF367	4.35399e-24	0.466042	COAD-US
FARSB	5.45728e-24	0.465143	COAD-US
THOC7	7.07208e-24	0.464108	COAD-US
RPF2	2.32254e-23	0.459313	COAD-US
EIF5B	2.68552e-23	0.458722	COAD-US
GAR1	4.84678e-23	0.456308	COAD-US
DBI	5.66781e-23	0.455665	COAD-US
HEATR3	8.78917e-23	0.453855	COAD-US
HDAC2	1.48349e-22	0.451681	COAD-US
PDCL3	4.14463e-21	0.437474	COAD-US
MTCH2	7.34019e-21	0.434966	COAD-US
ATG3	1.15749e-20	0.432953	COAD-US
DNAJC19	2.54361e-20	0.429442	COAD-US
NUP35	4.50873e-20	0.426862	COAD-US
LUC7L3	5.04194e-20	0.426356	COAD-US
NAE1	5.94376e-20	0.425609	COAD-US
TFDP2	1.33867e-19	0.421897	COAD-US
CCDC58	1.79763e-19	0.420538	COAD-US
CCDC34	2.8148e-19	0.418458	COAD-US
CMAS	2.98174e-19	0.41819	COAD-US
PSMG1	3.6571e-19	0.417238	COAD-US
TPRKB	4.04376e-19	0.416768	COAD-US
CLNS1A	7.74479e-19	0.413711	COAD-US
RRP15	7.00896e-18	0.403109	COAD-US
EIF3M	9.44769e-18	0.401642	COAD-US
C6orf203	9.47595e-18	0.401628	COAD-US
MRPS9	1.71895e-17	0.39868	COAD-US
NDUFA5	4.22251e-17	0.394176	COAD-US
IMMT	1.26556e-16	0.388579	COAD-US
PDHB	1.60443e-16	0.387356	COAD-US
CFDP1	2.98261e-16	0.384133	COAD-US
MFF	1.28633e-15	0.376392	COAD-US
SUMO1	1.6963e-15	0.374903	COAD-US
BCCIP	2.60686e-15	0.372576	COAD-US
CDCA7L	4.5892e-15	0.369484	COAD-US
THYN1	6.15489e-15	0.367865	COAD-US
NGDN	6.94843e-15	0.367194	COAD-US
NDUFAF4	7.13869e-15	0.367044	COAD-US
TRA2A	1.88543e-14	0.361609	COAD-US
XPA	2.41454e-14	0.360208	COAD-US
HAT1	2.41852e-14	0.360198	COAD-US
KIN	2.58125e-14	0.359828	COAD-US
PGRMC1	2.96028e-14	0.359048	COAD-US
CYCS	5.92472e-14	0.355064	COAD-US
ANP32B	7.2896e-14	0.353863	COAD-US
CHCHD7	7.5527e-14	0.353657	COAD-US
SETMAR	1.02428e-13	0.351881	COAD-US
RPP30	2.28898e-13	0.34714	COAD-US
TIMM8A	2.76153e-13	0.346021	COAD-US
PFDN4	2.89349e-13	0.345742	COAD-US
MAGOH	3.71239e-13	0.344249	COAD-US
WDSUB1	4.23307e-13	0.343459	COAD-US
TSPAN4	5.24314e-13	-0.342167	COAD-US
DNMT3A	7.33192e-13	0.34013	COAD-US
MPHOSPH6	1.01486e-12	0.33814	COAD-US
UTP3	2.39828e-12	0.332807	COAD-US
ATG5	3.73505e-12	0.330019	COAD-US
FSCN1	5.7064e-12	-0.327325	COAD-US
RPP38	5.92647e-12	0.327083	COAD-US
DPY30	6.4926e-12	0.326499	COAD-US
UROD	6.61312e-12	-0.326381	COAD-US
MRPL39	1.24597e-11	0.32229	COAD-US
CCDC86	1.26283e-11	0.322202	COAD-US
MND1	1.42233e-11	0.321427	COAD-US
FKBP3	1.55325e-11	0.320851	COAD-US
RRS1	1.67991e-11	0.320338	COAD-US
LSM3	1.73612e-11	0.320122	COAD-US
MAD2L1	2.33336e-11	0.318176	COAD-US
MRPL47	2.67694e-11	0.317266	COAD-US
ANAPC13	2.9023e-11	0.31673	COAD-US
ALG6	3.67057e-11	0.315165	COAD-US
MMADHC	9.59475e-11	0.308666	COAD-US
FSTL3	1.0463e-10	-0.308072	COAD-US
GINS1	2.21414e-10	0.302877	COAD-US
RCN2	2.63528e-10	0.301656	COAD-US
APEX1	3.28049e-10	0.300111	COAD-US
SVIP	4.1842e-10	0.298384	COAD-US
RPS25	4.20389e-10	0.298351	COAD-US
MRPS30	4.47679e-10	0.297902	COAD-US
PHLDA2	4.62151e-10	-0.297675	COAD-US
CCT8	5.84872e-10	0.295988	COAD-US
ATP6V0C	6.91604e-10	-0.294781	COAD-US
SCP2	7.02198e-10	0.294671	COAD-US
RPL14	7.72492e-10	0.293981	COAD-US
ATG4C	8.11626e-10	0.293623	COAD-US
IER5L	9.32061e-10	-0.292617	COAD-US
PFDN6	9.54766e-10	0.292442	COAD-US
GMNN	9.63815e-10	0.292373	COAD-US
PDCD2	1.17014e-09	0.290955	COAD-US
TIMM9	1.50297e-09	0.289114	COAD-US
RWDD1	1.5473e-09	0.2889	COAD-US
SPC25	1.71483e-09	0.288139	COAD-US
TMEM126B	2.03212e-09	0.286878	COAD-US
NFU1	2.27961e-09	0.286021	COAD-US
C9orf40	3.39759e-09	0.283021	COAD-US
BOLA3	3.62326e-09	0.282535	COAD-US
ZNF467	4.09205e-09	-0.281611	COAD-US
SSBP1	4.25668e-09	0.281311	COAD-US
RNASEH2B	4.58861e-09	0.280739	COAD-US
C14orf166	6.31301e-09	0.278293	COAD-US
DCAF13	6.6086e-09	0.27794	COAD-US
CRLS1	6.88952e-09	0.277619	COAD-US
MRPL53	7.73562e-09	-0.276722	COAD-US
EBNA1BP2	8.31147e-09	0.276165	COAD-US
SLC39A8	8.63788e-09	0.275865	COAD-US
MRPL32	8.69973e-09	0.27581	COAD-US
EED	9.66709e-09	0.274988	COAD-US
RPL28	1.16672e-08	-0.273515	COAD-US
PDCD5	1.21385e-08	0.273204	COAD-US
EBPL	1.21584e-08	0.273191	COAD-US
SEPHS2	1.26625e-08	0.272872	COAD-US
SUGT1	1.43964e-08	0.271859	COAD-US
RNASEK	1.4544e-08	-0.271778	COAD-US
SMS	1.48e-08	0.27164	COAD-US
RPS28	1.58665e-08	-0.271089	COAD-US
ZNF580	2.02527e-08	-0.269145	COAD-US
REXO2	2.10551e-08	0.268835	COAD-US
POLE2	2.48107e-08	0.267517	COAD-US
BRMS1L	2.5744e-08	0.26722	COAD-US
MRPS5	2.93512e-08	0.266161	COAD-US
HSD17B11	3.04754e-08	0.265856	COAD-US
SUB1	3.48883e-08	0.264758	COAD-US
COX6A1	4.07134e-08	-0.263498	COAD-US
DSCC1	5.59656e-08	0.26088	COAD-US
SIPA1	5.88913e-08	-0.260458	COAD-US
HMGN1	6.49549e-08	0.259645	COAD-US
UCHL3	9.77848e-08	0.256219	COAD-US
DPP7	9.95789e-08	-0.256066	COAD-US
FXYD5	1.03331e-07	-0.255754	COAD-US
ROGDI	1.06113e-07	-0.255529	COAD-US
SNRPD3	1.16457e-07	0.254741	COAD-US
MED7	1.22835e-07	0.254288	COAD-US
DTNBP1	1.69832e-07	0.251517	COAD-US
PIGP	1.80497e-07	0.250992	COAD-US
TRMT12	2.08774e-07	0.249734	COAD-US
C8orf59	2.09442e-07	0.249706	COAD-US
SNRPC	2.12528e-07	0.249579	COAD-US
EIF1AX	2.23028e-07	0.24916	COAD-US
SH3BGRL3	2.41297e-07	-0.248475	COAD-US
LY6E	2.58087e-07	-0.247888	COAD-US
PFN1	2.86784e-07	-0.246965	COAD-US
CFD	3.63186e-07	-0.244883	COAD-US
GYPC	3.84202e-07	-0.244385	COAD-US
BTF3	4.36423e-07	0.243251	COAD-US
ARMC10	4.47158e-07	0.243034	COAD-US
ING2	5.86163e-07	0.240606	COAD-US
SLC2A1	5.92686e-07	-0.240506	COAD-US
MRPS33	7.7603e-07	0.238061	COAD-US
SLC25A33	7.79504e-07	0.23802	COAD-US
MBIP	8.25837e-07	0.237493	COAD-US
HOXC9	8.81032e-07	-0.236901	COAD-US
SLBP	9.83231e-07	0.235892	COAD-US
HOXB4	1.44635e-06	-0.23231	COAD-US
NAP1L1	1.70132e-06	0.230786	COAD-US
CISH	2.49598e-06	0.227145	COAD-US
FANCL	2.64995e-06	0.226571	COAD-US
COBLL1	3.01846e-06	0.225317	COAD-US
COMMD8	3.22102e-06	0.224689	COAD-US
AFMID	3.50094e-06	0.223881	COAD-US
UQCRH	3.52646e-06	0.22381	COAD-US
SOCS1	3.68256e-06	-0.223388	COAD-US
MRPS36	3.71411e-06	0.223305	COAD-US
NDUFB3	4.73101e-06	0.220934	COAD-US
S100A11	5.29655e-06	-0.219818	COAD-US
CISD2	6.92619e-06	0.217145	COAD-US
ATF7IP2	7.09814e-06	0.216899	COAD-US
TCTE3	7.47169e-06	0.216383	COAD-US
CHPT1	8.08972e-06	0.215582	COAD-US
TMEM126A	8.24996e-06	0.215383	COAD-US
VMA21	8.77724e-06	0.214756	COAD-US
MTX1	1.04468e-05	-0.212982	COAD-US
SLC7A8	1.08781e-05	0.212568	COAD-US
TBXA2R	1.2392e-05	-0.211229	COAD-US
GGH	1.32402e-05	0.210545	COAD-US
ARPC3	1.33945e-05	0.210425	COAD-US
NRTN	1.55866e-05	-0.20885	COAD-US
RTN2	1.65751e-05	-0.208207	COAD-US
MRPL45	1.86527e-05	0.206968	COAD-US
IFI35	1.88966e-05	-0.206831	COAD-US
TBCC	1.97538e-05	0.206363	COAD-US
MBD2	2.1571e-05	0.205432	COAD-US
EIF4E2	2.29184e-05	0.204789	COAD-US
MRPL15	2.34614e-05	0.204539	COAD-US
TMEM14B	2.48579e-05	0.203923	COAD-US
RAB11B	2.57816e-05	-0.203532	COAD-US
COPS8	2.73103e-05	0.202915	COAD-US
PSMA3	2.83278e-05	0.202522	COAD-US
WDR13	2.86061e-05	-0.202417	COAD-US
PLOD2	2.89461e-05	0.20229	COAD-US
LSM10	2.98753e-05	-0.201949	COAD-US
RAC1	3.30524e-05	0.200856	COAD-US
NRGN	3.60195e-05	-0.199921	COAD-US
MNS1	4.07972e-05	0.19856	COAD-US
MYL4	4.41821e-05	-0.197684	COAD-US
UBE2Q2	4.73037e-05	0.19693	COAD-US
YEATS4	4.96904e-05	0.196385	COAD-US
YWHAH	4.97001e-05	0.196383	COAD-US
ZNF672	5.23728e-05	-0.195801	COAD-US
EPOR	5.27234e-05	-0.195727	COAD-US
FAM162A	5.44278e-05	0.195373	COAD-US
TCEA2	5.81049e-05	-0.194643	COAD-US
SRP9	7.23602e-05	0.192173	COAD-US
AES	7.63296e-05	-0.191567	COAD-US
GPR137	8.70242e-05	-0.190072	COAD-US
TMEM203	8.74326e-05	0.190018	COAD-US
HCFC1R1	8.74365e-05	-0.190018	COAD-US
ALDOA	9.53125e-05	-0.189028	COAD-US
CALM1	0.000109038	0.187473	COAD-US
SLC29A1	0.000109867	0.187385	COAD-US
CKS2	0.000115837	0.18677	COAD-US
CERCAM	0.000118136	-0.186541	COAD-US
VKORC1	0.000118652	-0.18649	COAD-US
SAR1A	0.000119481	0.186409	COAD-US
TOMM22	0.000126517	0.18574	COAD-US
CAPNS1	0.000127388	-0.18566	COAD-US
TAF10	0.000128132	-0.185591	COAD-US
UQCR10	0.000146409	-0.184023	COAD-US
SSU72	0.000172444	0.18208	COAD-US
ENY2	0.00019178	0.180807	COAD-US
ZBTB8OS	0.000196319	0.180526	COAD-US
RPL23A	0.000199197	-0.180351	COAD-US
ADCK1	0.000217733	0.179276	COAD-US
RILP	0.000219354	-0.179186	COAD-US
SBDS	0.000229428	0.178641	COAD-US
GAL	0.000267851	0.17675	COAD-US
MRPS34	0.00029764	-0.175451	COAD-US
CDKN1C	0.000308864	-0.174993	COAD-US
ERH	0.000336268	0.173936	COAD-US
MLF1	0.000339072	0.173833	COAD-US
AK1	0.000366406	-0.172863	COAD-US
LDOC1	0.000406118	-0.171568	COAD-US
RANBP1	0.000442853	0.170472	COAD-US
RRP9	0.000479425	0.169461	COAD-US
RAC3	0.000501803	-0.168877	COAD-US
OCEL1	0.000543042	-0.167862	COAD-US
IMPDH2	0.000543214	0.167858	COAD-US
NR1H2	0.000573919	-0.167148	COAD-US
SART1	0.000622244	0.166099	COAD-US
ORAI1	0.000685737	-0.16483	COAD-US
TRMT61A	0.000723185	0.164131	COAD-US
CCDC91	0.000792743	0.162919	COAD-US
ATP5G1	0.000827814	0.162344	COAD-US
COMTD1	0.000871964	-0.161652	COAD-US
PIGQ	0.000892481	-0.161341	COAD-US
SCCPDH	0.000897554	0.161265	COAD-US
CISD1	0.000912694	0.161042	COAD-US
HMGN3	0.000966994	0.160266	COAD-US
TMEM11	0.000990877	-0.159937	COAD-US
ISYNA1	0.00118621	-0.157495	COAD-US
MARCKSL1	0.00120083	0.157327	COAD-US
NME2	0.00121787	0.157135	COAD-US
TPST2	0.00133488	-0.155873	COAD-US
GPN3	0.00139201	0.155294	COAD-US
DNAH14	0.00141157	0.155101	COAD-US
OSBPL6	0.00147679	-0.154473	COAD-US
GAS6	0.00172221	-0.152321	COAD-US
FAM104B	0.00189604	0.15096	COAD-US
AGPAT4	0.00224705	-0.148529	COAD-US
RPL8	0.00232486	-0.148038	COAD-US
UBE2L3	0.00238266	0.147683	COAD-US
TXNL4A	0.00254755	-0.14671	COAD-US
TBCA	0.00264377	0.146169	COAD-US
LDHA	0.00267862	0.145977	COAD-US
GPSM3	0.00268074	-0.145966	COAD-US
VPS29	0.00286241	0.145003	COAD-US
RCN3	0.0029316	-0.144651	COAD-US
BTG3	0.00325507	0.143098	COAD-US
ZMYND19	0.00334222	0.142704	COAD-US
FXYD1	0.00334551	-0.14269	COAD-US
POLB	0.0033813	0.142531	COAD-US
EEF1B2	0.00348237	0.142089	COAD-US
POLA2	0.00348985	0.142057	COAD-US
RPL32	0.00369802	0.141186	COAD-US
SLC27A5	0.00382348	-0.140682	COAD-US
PDLIM1	0.00383374	0.140642	COAD-US
CSNK2B	0.00384385	0.140602	COAD-US
MRPL36	0.00390436	0.140365	COAD-US
DBNL	0.00402969	-0.139885	COAD-US
SLC39A4	0.00403693	-0.139858	COAD-US
FXN	0.00437749	0.138622	COAD-US
ATP5J	0.00466828	0.137633	COAD-US
MORN2	0.00470375	0.137516	COAD-US
UBE2I	0.00472868	0.137435	COAD-US
COLEC11	0.00580307	-0.134241	COAD-US
MRPL14	0.00626396	0.133032	COAD-US
RPL37	0.00669683	0.131967	COAD-US
GATA1	0.00679386	-0.131737	COAD-US
PPOX	0.00688568	-0.131522	COAD-US
CTSA	0.00689082	0.13151	COAD-US
CLPP	0.00698741	-0.131286	COAD-US
CA11	0.00701247	-0.131229	COAD-US
IL6	0.0072981	-0.130586	COAD-US
UBE2L6	0.00773617	-0.129642	COAD-US
RPS4X	0.00798007	0.129137	COAD-US
GADD45A	0.00828123	-0.128532	COAD-US
RING1	0.00845153	0.128199	COAD-US
BLMH	0.00914641	0.126898	COAD-US
HS3ST3A1	0.00956617	-0.126154	COAD-US
TMEM164	0.0102601	0.124986	COAD-US
NDUFA12	0.0103272	0.124876	COAD-US
NMI	0.0104717	0.124643	COAD-US
BANF1	0.0105765	0.124476	COAD-US
LUC7L	0.0112384	0.123452	COAD-US
UBE2J2	0.0112658	-0.123411	COAD-US
SNRPD1	0.0115138	0.123042	COAD-US
DUSP14	0.0121951	-0.122063	COAD-US
SLC9A3R2	0.0131345	-0.120789	COAD-US
HNRNPA0	0.0137954	0.11994	COAD-US
REEP6	0.0138167	-0.119914	COAD-US
WRB	0.0138338	0.119892	COAD-US
C14orf80	0.0154435	-0.11797	COAD-US
MAP2K2	0.0158071	-0.11756	COAD-US
ARPC5	0.0161213	0.117213	COAD-US
FIBP	0.0163846	-0.116926	COAD-US
DYNLRB1	0.0166082	0.116686	COAD-US
SNRPG	0.0168201	0.116461	COAD-US
SRI	0.0168428	0.116437	COAD-US
MYL12A	0.017554	-0.1157	COAD-US
FGFR1OP2	0.0184528	0.114805	COAD-US
HIST1H2AG	0.0189473	0.114329	COAD-US
SOX12	0.0198288	0.113507	COAD-US
HRASLS	0.0211219	-0.112356	COAD-US
MAGOHB	0.0211649	0.112319	COAD-US
GABRG2	0.0218745	-0.111714	COAD-US
BRMS1	0.0220011	0.111608	COAD-US
B3GNT8	0.0246993	0.109463	COAD-US
CHCHD10	0.0249277	-0.109291	COAD-US
ACADVL	0.0253015	-0.109012	COAD-US
SNRPF	0.0257019	0.108718	COAD-US
FAM27C	0.0264114	-0.108205	COAD-US
HIST1H2AC	0.0274485	0.107477	COAD-US
MEPCE	0.0280457	0.107068	COAD-US
UBXN1	0.0294609	0.106129	COAD-US
CHST3	0.03096	-0.105175	COAD-US
EEF1A2	0.0335747	-0.103602	COAD-US
HIST1H2BJ	0.035741	0.102376	COAD-US
SRM	0.0381742	-0.101073	COAD-US
TSC22D4	0.0383782	-0.100966	COAD-US
TOR1A	0.0384429	0.100933	COAD-US
SERPINF1	0.0412948	-0.0994996	COAD-US
ASPSCR1	0.0430992	-0.0986354	COAD-US
MRPL17	0.0443164	0.0980695	COAD-US
SAP18	0.0461411	0.0972452	COAD-US
PSMA5	0.0467413	0.09698	COAD-US
SPC24	0.0479828	-0.0964404	COAD-US
ATP6V0E1	0.0485061	-0.0962165	COAD-US
PTTG1	0.0496233	0.0957451	COAD-US
HSPB11	0.0505122	0.0953763	COAD-US
RNASE1	0.0506118	-0.0953354	COAD-US
CA8	0.0515678	-0.0949454	COAD-US
RNF208	0.0531928	-0.0942962	COAD-US
ELMO3	0.0541896	-0.093906	COAD-US
HSPBP1	0.0573067	-0.0927233	COAD-US
PTGES2	0.0578426	-0.0925254	COAD-US
CD53	0.0627139	-0.0907925	COAD-US
ZNF787	0.0647454	0.0901026	COAD-US
POLE4	0.0654143	0.0898793	COAD-US
CCDC94	0.0668259	0.0894142	COAD-US
FGFBP3	0.0673802	0.0892337	COAD-US
CFL2	0.0673881	-0.0892312	COAD-US
LGALS12	0.0684514	-0.0888884	COAD-US
FOS	0.0689575	0.0887268	COAD-US
MRPS7	0.0701351	0.0883546	COAD-US
IRF2BP1	0.0715462	-0.0879151	COAD-US
KLK1	0.072427	-0.0876444	COAD-US
ESPN	0.0729827	0.087475	COAD-US
GLRX3	0.0736102	0.087285	COAD-US
H3F3A	0.0740444	0.0871542	COAD-US
CCL2	0.0753655	-0.0867603	COAD-US
CHCHD1	0.0772549	0.0862065	COAD-US
LYPLAL1	0.0814611	0.0850121	COAD-US
CHMP2A	0.0868075	-0.0835638	COAD-US
COPS6	0.0886852	-0.0830722	COAD-US
C20orf24	0.0890022	0.08299	COAD-US
PTS	0.0894094	0.0828848	COAD-US
SNX3	0.0903471	0.082644	COAD-US
YWHAE	0.0905469	0.0825929	COAD-US
TACO1	0.0916649	0.0823089	COAD-US
PVT1	0.0945025	0.0816003	COAD-US
E2F1	0.0981126	0.080723	COAD-US
B3GALT6	0.098641	-0.0805968	COAD-US
GCSH	0.0992136	-0.0804606	COAD-US
SNRNP35	0.0992999	0.0804401	COAD-US
PPP1CA	0.099618	-0.0803647	COAD-US
NARF	0.100159	0.080237	COAD-US
CENPB	0.104905	-0.0791396	COAD-US
MOSPD3	0.109202	-0.0781794	COAD-US
RPL36AL	0.110131	0.0779757	COAD-US
HIST1H2BG	0.113283	0.0772946	COAD-US
HIST1H4E	0.114308	0.0770764	COAD-US
MYPOP	0.125524	-0.0747825	COAD-US
C16orf91	0.129062	0.0740922	COAD-US
JTB	0.1298	-0.07395	COAD-US
GLB1L3	0.135868	-0.0728043	COAD-US
TXN2	0.136236	-0.072736	COAD-US
R3HCC1	0.136711	-0.0726481	COAD-US
LBH	0.143039	-0.0714998	COAD-US
C6orf48	0.153341	0.0697107	COAD-US
BAX	0.156114	0.0692448	COAD-US
CITED2	0.156587	-0.069166	COAD-US
RAB3IL1	0.159495	-0.0686851	COAD-US
LYZ	0.160761	-0.0684777	COAD-US
PGLYRP4	0.167562	-0.0673849	COAD-US
RCOR2	0.168638	-0.067215	COAD-US
ABCC9	0.169481	-0.0670825	COAD-US
PTMS	0.17446	-0.0663097	COAD-US
GTF2E2	0.176554	0.0659896	COAD-US
MVD	0.178244	-0.0657334	COAD-US
SOD1	0.180735	0.0653589	COAD-US
PRR5	0.181234	0.0652843	COAD-US
NME4	0.182129	-0.0651509	COAD-US
MEA1	0.187865	0.0643076	COAD-US
TALDO1	0.196776	0.0630341	COAD-US
HIST1H4H	0.199083	0.0627114	COAD-US
LPCAT1	0.201495	-0.0623768	COAD-US
EMG1	0.206768	0.0616554	COAD-US
PPP1R14B	0.210033	-0.0612153	COAD-US
CCS	0.212003	-0.0609522	COAD-US
JAGN1	0.212305	0.060912	COAD-US
RHPN1	0.213022	-0.0608168	COAD-US
CNIH4	0.214846	-0.0605756	COAD-US
PROS1	0.217808	0.0601869	COAD-US
DAD1	0.227833	-0.058899	COAD-US
ZNF444	0.227992	0.0588789	COAD-US
FABP5	0.229347	0.0587079	COAD-US
C2orf76	0.231516	0.0584359	COAD-US
ZNF692	0.231685	0.0584149	COAD-US
IGSF10	0.23471	-0.0580386	COAD-US
ERP29	0.239395	0.0574626	COAD-US
NR2F2	0.24492	0.0567934	COAD-US
VCX3B	0.247028	-0.0565409	COAD-US
H19	0.249166	-0.0562863	COAD-US
CCDC61	0.26509	-0.0544361	COAD-US
MRPS18A	0.269327	-0.0539567	COAD-US
THOC6	0.2706	0.0538138	COAD-US
ACSBG1	0.28156	-0.0526011	COAD-US
PSMB1	0.282498	0.0524989	COAD-US
SPDYC	0.286028	-0.0521159	COAD-US
CKB	0.288	0.0519034	COAD-US
MDH2	0.293985	-0.0512643	COAD-US
FOXH1	0.296322	0.0510172	COAD-US
CSTB	0.298845	-0.0507518	COAD-US
PRDX6	0.30193	0.0504293	COAD-US
TYMS	0.306623	-0.0499429	COAD-US
MGST2	0.310563	0.0495383	COAD-US
IL1R1	0.312948	-0.0492951	COAD-US
CCDC124	0.314536	-0.0491337	COAD-US
NRM	0.319566	-0.0486263	COAD-US
AFP	0.330853	-0.0475062	COAD-US
RPL27A	0.339533	0.0466615	COAD-US
SCAMP3	0.34446	-0.0461882	COAD-US
ITIH5	0.348064	-0.0458447	COAD-US
SNF8	0.352276	0.0454461	COAD-US
CA1	0.358303	0.0448809	COAD-US
NAPG	0.362204	-0.0445183	COAD-US
SLAMF6	0.362886	-0.044455	COAD-US
PRKAG2	0.365728	0.0441927	COAD-US
EPN1	0.372012	0.043617	COAD-US
RAN	0.375141	0.0433326	COAD-US
HEMGN	0.385057	-0.0424409	COAD-US
TXNL1	0.387598	0.0422147	COAD-US
AKT1S1	0.395864	0.0414848	COAD-US
PITPNC1	0.397292	0.0413596	COAD-US
MPST	0.397881	-0.0413081	COAD-US
PSMD13	0.401107	0.0410266	COAD-US
BLOC1S2	0.403103	0.0408531	COAD-US
KLHDC3	0.40735	0.0404856	COAD-US
TNNI3	0.413889	-0.0399244	COAD-US
ST8SIA1	0.430599	-0.0385132	COAD-US
ELOF1	0.432806	-0.0383292	COAD-US
EXOSC6	0.43414	0.0382182	COAD-US
RABIF	0.434808	0.0381628	COAD-US
NXT1	0.439332	0.0377883	COAD-US
RNFT2	0.475366	-0.0348804	COAD-US
DDRGK1	0.475858	-0.0348415	COAD-US
ADRM1	0.479082	0.0345876	COAD-US
ITM2B	0.480601	-0.0344682	COAD-US
ZNF521	0.486667	-0.0339937	COAD-US
PHB	0.505005	0.032578	COAD-US
POLR2H	0.506031	0.0324997	COAD-US
VCX3A	0.5103	-0.0321744	COAD-US
HEXIM1	0.515359	0.0317907	COAD-US
PPP1R12C	0.522786	0.031231	COAD-US
LRMP	0.528499	-0.0308032	COAD-US
H2AFX	0.533406	0.0304376	COAD-US
KLF1	0.533674	0.0304177	COAD-US
RAB13	0.538719	0.0300437	COAD-US
PSMC3	0.545936	-0.0295117	COAD-US
SLC38A5	0.547974	-0.0293621	COAD-US
FOXL2	0.555067	-0.0288436	COAD-US
NSMCE1	0.556271	-0.0287559	COAD-US
APRT	0.558187	-0.0286165	COAD-US
RFXANK	0.560968	-0.0284147	COAD-US
GRK4	0.561421	-0.0283818	COAD-US
SNHG3	0.568549	0.0278668	COAD-US
C14orf2	0.58246	-0.0268704	COAD-US
TMEM179B	0.582703	-0.0268531	COAD-US
NOC4L	0.583718	0.0267809	COAD-US
DMAP1	0.584001	0.0267607	COAD-US
HINT1	0.590842	-0.0262754	COAD-US
DPM2	0.591035	-0.0262617	COAD-US
PAF1	0.600692	-0.0255811	COAD-US
PSMB2	0.611682	-0.0248125	COAD-US
GNG10	0.61323	0.0247047	COAD-US
KLF16	0.613351	-0.0246963	COAD-US
MRPL22	0.617732	-0.024392	COAD-US
PIM2	0.622731	-0.0240459	COAD-US
RPS11	0.629359	0.0235888	COAD-US
BNIP3	0.629499	0.0235791	COAD-US
HSBP1	0.640132	0.0228502	COAD-US
EGLN3	0.641946	-0.0227264	COAD-US
EDF1	0.677783	0.020308	COAD-US
RBBP8	0.69666	0.0190542	COAD-US
ATPIF1	0.701618	0.018727	COAD-US
SNPH	0.708943	-0.0182451	COAD-US
HIST1H3D	0.71087	0.0181186	COAD-US
G6PC3	0.724271	-0.0172423	COAD-US
PLP2	0.726534	0.0170949	COAD-US
UCP2	0.728034	-0.0169972	COAD-US
RPL22L1	0.739137	-0.0162765	COAD-US
MRPS21	0.76132	-0.0148471	COAD-US
DPCD	0.764145	-0.0146659	COAD-US
SYNGR2	0.772393	-0.0141383	COAD-US
NDUFA3	0.773513	-0.0140668	COAD-US
GTF3A	0.77474	0.0139885	COAD-US
ITGB1BP1	0.781081	-0.0135843	COAD-US
CDT1	0.789464	-0.0130513	COAD-US
TPT1	0.792668	-0.0128481	COAD-US
CCNI	0.797471	-0.0125437	COAD-US
BPGM	0.798892	0.0124538	COAD-US
SNRNP25	0.800225	-0.0123695	COAD-US
CTSC	0.80153	0.012287	COAD-US
MAGEH1	0.809998	-0.0117523	COAD-US
FOXA3	0.837206	0.0100435	COAD-US
HIST2H4A	0.849078	0.00930187	COAD-US
UFC1	0.849543	0.00927283	COAD-US
NDUFB9	0.851019	0.0091808	COAD-US
FKBP2	0.871609	0.00790002	COAD-US
CDC25B	0.871671	0.00789616	COAD-US
CLEC2L	0.876447	-0.0075999	COAD-US
KDELC1	0.881065	0.00731366	COAD-US
FTH1	0.882303	-0.00723697	COAD-US
RAP2B	0.897106	-0.00632132	COAD-US
TMEM107	0.905985	-0.00577316	COAD-US
CARHSP1	0.919895	-0.00491589	COAD-US
GLIPR2	0.934849	-0.00399588	COAD-US
SLC25A37	0.935056	0.00398316	COAD-US
RFESD	0.935709	-0.00394301	COAD-US
NOMO1	0.937507	-0.00383252	COAD-US
CCDC116	0.942241	-0.00354167	COAD-US
RAB12	0.948997	-0.0031268	COAD-US
CYB5A	0.9503	-0.00304684	COAD-US
IER3	0.955194	0.00274647	COAD-US
IL2RG	0.955932	-0.0027012	COAD-US
C2orf88	0.963586	0.0022317	COAD-US
UBAC1	0.969821	-0.00184937	COAD-US
FAM110A	0.976463	-0.00144218	COAD-US
TEAD4	0.977188	-0.00139777	COAD-US
NDUFS6	0.980318	-0.00120592	COAD-US
TMEM52	0.980727	0.00118088	COAD-US
