# Supplementary material for: MYB regulates the SUMO protease SENP1 and its novel interaction partner UXT, modulating MYB target genes and the SUMO landscape
Source: J Biol Chem. 2023 Jul 17;299(9):105062. doi: 10.1016/j.jbc.2023.105062 (PMC10463205; doi:10.1016/j.jbc.2023.105062)
Supplement: Supporting Table S4 [file mmc5.xlsx]

## Sheet: Instruction
Supplementary Table 4. TCGA correlation analysis of direct 2KR-MYB target genes among LAML, BRCA and COAD cancer patients cohort.
Table	Name of work sheet	Description
A	directMybTargLAML-US_up_corr	Correlations between direct 2KR-MYB target genes identified from the current K562 RNA-Seq analysis showing up-regulated gene expression pattern and MYB expression among the TCGA LAML-US cohort
B	directMybTargLAML-US_down_corr	Correlations between direct 2KR-MYB target genes identified from the current K562 RNA-Seq analysis showing down-regulated gene expression pattern and MYB expression among the TCGA LAML-US cohort
C	directMybTargBRCA-US_up_corr	Correlations between direct 2KR-MYB target genes identified from the current K562 RNA-Seq analysis showing up-regulated gene expression pattern and MYB expression among the TCGA BRCA-US cohort
D	directMybTargBRCA-US_down_corr	Correlations between direct 2KR-MYB target genes identified from the current K562 RNA-Seq analysis showing down-regulated gene expression pattern and MYB expression among the TCGA BRCA-US cohort
E	directMybTargCOAD-US_up_corr	Correlations between direct 2KR-MYB target genes identified from the current K562 RNA-Seq analysis showing up-regulated gene expression pattern and MYB expression among the TCGA COAD-US cohort
F	directMybTargCOAD-US_down_corr	Correlations between direct 2KR-MYB target genes identified from the current K562 RNA-Seq analysis showing down-regulated gene expression pattern and MYB expression among the TCGA COAD-US cohort

## Sheet: directMybTargLAML-US_up_corr
Supplementary Table 4. TCGA correlation analysis of direct 2KR-MYB target genes among LAML-US patients cohort.
A) Correlations between direct 2KR-MYB target genes identified from the current K562 RNA-Seq analysis showing up-regulated gene expression pattern and MYB expression among the TCGA LAML-US cohort
gene_symbol	Ens_id		p-value	estimate	Cancer type
SOCS7		SOCS7	2.36e-23	0.66685	LAML-US
PIKFYVE		PIKFYVE	3.21e-20	0.628971	LAML-US
ZNF548		ZNF548	9.33e-20	0.622892	LAML-US
MGA		MGA	1.77e-19	0.619165	LAML-US
SLC39A10		SLC39A10	3.11e-18	0.60193	LAML-US
CHD6		CHD6	3.41e-18	0.60135	LAML-US
ZBED4		ZBED4	1.6e-17	0.59158	LAML-US
ZBTB39		ZBTB39	1.68e-17	0.591246	LAML-US
ZSCAN12		ZSCAN12	2.33e-17	0.589141	LAML-US
OTUD3		OTUD3	3.28e-16	0.571472	LAML-US
POLR1A		POLR1A	4.22e-16	0.569731	LAML-US
POLR3A		POLR3A	5.99e-16	0.56728	LAML-US
KLHL20		KLHL20	1.01e-15	0.563604	LAML-US
WDR31		WDR31	1.23e-15	0.562186	LAML-US
GKAP1		GKAP1	2.16e-15	0.558178	LAML-US
ZNF507		ZNF507	3.04e-15	0.555711	LAML-US
ZC4H2		ZC4H2	5.47e-15	0.551415	LAML-US
ZZZ3		ZZZ3	7.62e-15	0.548956	LAML-US
TNKS		TNKS	1.04e-14	0.546603	LAML-US
MED1		MED1	1.11e-14	0.546147	LAML-US
ACER2		ACER2	1.32e-14	0.54485	LAML-US
PHLPP1		PHLPP1	1.34e-14	0.544742	LAML-US
NKTR		NKTR	2.62e-14	0.539623	LAML-US
INO80D		INO80D	3.69e-14	0.537	LAML-US
MDM1		MDM1	5.05e-14	0.534563	LAML-US
CCNT2		CCNT2	7.02e-14	0.531984	LAML-US
PPM1H		PPM1H	1.64e-13	0.525248	LAML-US
RBM47		RBM47	1.75e-13	-0.524718	LAML-US
KDM4A		KDM4A	3.18e-13	0.519857	LAML-US
FRYL		FRYL	5.53e-13	0.515301	LAML-US
TXNRD1		TXNRD1	2.33e-12	0.50313	LAML-US
LARS2		LARS2	3.77e-12	0.498952	LAML-US
GOLGB1		GOLGB1	5.54e-12	0.495556	LAML-US
PSAP		PSAP	8.63e-12	-0.491598	LAML-US
ZNF24		ZNF24	1.17e-11	0.488875	LAML-US
TTBK2		TTBK2	1.61e-11	0.485965	LAML-US
BCR		BCR	1.73e-11	0.485304	LAML-US
ZNF236		ZNF236	1.76e-11	0.485162	LAML-US
ZNF416		ZNF416	2.36e-11	0.482452	LAML-US
ZNF823		ZNF823	2.47e-11	0.482035	LAML-US
MGAT5		MGAT5	3.37e-11	0.47915	LAML-US
ZNF558		ZNF558	3.56e-11	0.478623	LAML-US
LNX2		LNX2	5.34e-11	0.474801	LAML-US
TTC33		TTC33	5.35e-11	0.474788	LAML-US
LARP4		LARP4	8.13e-11	0.470807	LAML-US
SLC39A14		SLC39A14	8.48e-11	0.470392	LAML-US
ABL1		ABL1	1.31e-10	0.46616	LAML-US
ZNF175		ZNF175	1.31e-10	0.466156	LAML-US
ZBTB41		ZBTB41	1.32e-10	0.466101	LAML-US
UPP1		UPP1	1.42e-10	-0.46542	LAML-US
UBXN7		UBXN7	1.66e-10	0.463903	LAML-US
KLHL24		KLHL24	2e-10	0.462068	LAML-US
MED13		MED13	4.47e-10	0.454012	LAML-US
VEZF1		VEZF1	5.09e-10	0.452689	LAML-US
KCTD20		KCTD20	5.8e-10	0.451357	LAML-US
ZBTB44		ZBTB44	6.54e-10	0.450124	LAML-US
ZNF618		ZNF618	6.9e-10	0.449579	LAML-US
SLC33A1		SLC33A1	7.95e-10	0.448115	LAML-US
PANK3		PANK3	8.06e-10	0.447974	LAML-US
DGKE		DGKE	8.36e-10	0.447603	LAML-US
RANBP2		RANBP2	8.96e-10	0.446877	LAML-US
OCRL		OCRL	1.08e-09	0.444971	LAML-US
ZNF778		ZNF778	1.29e-09	0.443053	LAML-US
NFRKB		NFRKB	1.3e-09	0.443028	LAML-US
ZNF281		ZNF281	1.32e-09	0.442805	LAML-US
USP13		USP13	1.38e-09	0.442398	LAML-US
ZNF274		ZNF274	1.51e-09	0.441455	LAML-US
RICTOR		RICTOR	2.13e-09	0.437784	LAML-US
STAG2		STAG2	2.26e-09	0.437137	LAML-US
POM121		POM121	3.57e-09	0.432199	LAML-US
OSBP		OSBP	4.13e-09	0.43062	LAML-US
ANKIB1		ANKIB1	5.21e-09	0.428067	LAML-US
ITGAV		ITGAV	5.77e-09	0.426946	LAML-US
GPATCH2		GPATCH2	6.04e-09	0.426436	LAML-US
G3BP2		G3BP2	7.81e-09	0.423587	LAML-US
ANKRD52		ANKRD52	7.91e-09	0.423438	LAML-US
LRRC40		LRRC40	8.1e-09	0.423169	LAML-US
DCAF7		DCAF7	8.17e-09	0.423071	LAML-US
LRP12		LRP12	8.23e-09	0.422991	LAML-US
TTC28		TTC28	8.56e-09	0.42255	LAML-US
CNOT6L		CNOT6L	9.83e-09	0.421004	LAML-US
TRIM68		TRIM68	1.13e-08	0.419422	LAML-US
CNNM4		CNNM4	1.27e-08	0.418079	LAML-US
CNOT2		CNOT2	1.36e-08	0.417323	LAML-US
SLC41A3		SLC41A3	1.82e-08	0.41399	LAML-US
GOLGA3		GOLGA3	1.88e-08	0.413623	LAML-US
PARP11		PARP11	2.03e-08	0.412686	LAML-US
NDRG4		NDRG4	2.21e-08	0.411748	LAML-US
NUFIP2		NUFIP2	2.34e-08	0.411072	LAML-US
TMED8		TMED8	2.36e-08	0.410941	LAML-US
TFPI		TFPI	3.04e-08	0.408004	LAML-US
HERC4		HERC4	3.08e-08	0.407847	LAML-US
PAPSS1		PAPSS1	3.24e-08	0.407264	LAML-US
ZNF395		ZNF395	3.6e-08	0.405999	LAML-US
SPEN		SPEN	4.06e-08	0.404587	LAML-US
STAU2		STAU2	4.88e-08	0.402376	LAML-US
ERCC4		ERCC4	5.16e-08	0.401716	LAML-US
NLGN3		NLGN3	5.85e-08	0.400213	LAML-US
CREB5		CREB5	5.94e-08	-0.400022	LAML-US
VANGL1		VANGL1	8.81e-08	0.395217	LAML-US
STXBP5		STXBP5	1.02e-07	0.393425	LAML-US
SPAG9		SPAG9	1.03e-07	0.393326	LAML-US
EYA3		EYA3	1.05e-07	0.393065	LAML-US
NSD1		NSD1	1.55e-07	0.388211	LAML-US
FBXW11		FBXW11	1.63e-07	0.387552	LAML-US
RPTOR		RPTOR	1.73e-07	0.386826	LAML-US
ARHGAP5		ARHGAP5	1.84e-07	0.38604	LAML-US
ANKS1A		ANKS1A	1.89e-07	0.385684	LAML-US
EXOC6B		EXOC6B	2.06e-07	0.384646	LAML-US
TCF20		TCF20	2.84e-07	0.380522	LAML-US
ABCC1		ABCC1	3.16e-07	0.379142	LAML-US
CDK17		CDK17	4.08e-07	0.375811	LAML-US
CLASP2		CLASP2	4.35e-07	0.374961	LAML-US
ABTB2		ABTB2	4.88e-07	0.373464	LAML-US
DIXDC1		DIXDC1	6.38e-07	0.369904	LAML-US
PTPDC1		PTPDC1	6.72e-07	0.369209	LAML-US
DRP2		DRP2	7.14e-07	0.368389	LAML-US
MAPRE2		MAPRE2	1e-06	0.363788	LAML-US
KIDINS220		KIDINS220	1.01e-06	0.363638	LAML-US
PRDM15		PRDM15	1.02e-06	0.363563	LAML-US
UBR2		UBR2	1.04e-06	0.363279	LAML-US
TNRC6B		TNRC6B	1.3e-06	0.360231	LAML-US
PPP1R12B		PPP1R12B	1.47e-06	0.358503	LAML-US
CDYL		CDYL	1.5e-06	0.358294	LAML-US
BBS4		BBS4	1.59e-06	0.357496	LAML-US
CCNT1		CCNT1	1.67e-06	0.356802	LAML-US
XRN1		XRN1	2.02e-06	0.354086	LAML-US
HSPH1		HSPH1	2.28e-06	0.352408	LAML-US
DEDD2		DEDD2	2.32e-06	-0.352162	LAML-US
STK39		STK39	2.42e-06	0.351547	LAML-US
AHCYL1		AHCYL1	2.49e-06	0.351153	LAML-US
ATP2A2		ATP2A2	2.52e-06	0.350997	LAML-US
CHSY1		CHSY1	2.79e-06	0.349539	LAML-US
USP9X		USP9X	3.22e-06	0.347479	LAML-US
SUPT6H		SUPT6H	3.36e-06	0.346844	LAML-US
ZSCAN12P1		ZSCAN12P1	3.45e-06	0.346474	LAML-US
MAGT1		MAGT1	3.76e-06	0.345238	LAML-US
DNAH12		DNAH12	3.96e-06	0.344454	LAML-US
HELZ		HELZ	3.96e-06	0.344453	LAML-US
STON2		STON2	4.6e-06	0.342296	LAML-US
RBM43		RBM43	5.31e-06	0.340172	LAML-US
RANBP10		RANBP10	5.84e-06	0.33876	LAML-US
PJA2		PJA2	6.59e-06	0.336953	LAML-US
SH3BP2		SH3BP2	9.42e-06	-0.331575	LAML-US
ATP13A3		ATP13A3	1.02e-05	0.330434	LAML-US
PIP5K1A		PIP5K1A	1.09e-05	0.329334	LAML-US
DICER1		DICER1	1.16e-05	0.328366	LAML-US
ZCCHC14		ZCCHC14	1.45e-05	0.324916	LAML-US
TRIM2		TRIM2	1.74e-05	0.322045	LAML-US
HLCS		HLCS	2.19e-05	0.318455	LAML-US
ALOX5		ALOX5	2.88e-05	-0.314057	LAML-US
HSPA13		HSPA13	3.18e-05	0.312451	LAML-US
HPS3		HPS3	3.25e-05	0.312084	LAML-US
RAPGEF2		RAPGEF2	3.56e-05	0.310575	LAML-US
LPIN1		LPIN1	3.59e-05	0.310466	LAML-US
SPTY2D1		SPTY2D1	7.78e-05	0.297452	LAML-US
FOXO3		FOXO3	9e-05	0.294948	LAML-US
ABHD4		ABHD4	0.00010819	0.29173	LAML-US
UCP3		UCP3	0.00012694	0.288909	LAML-US
DVL3		DVL3	0.00013082	0.288375	LAML-US
CAMSAP1		CAMSAP1	0.00015778	0.285022	LAML-US
CLDN15		CLDN15	0.00016848	0.283839	LAML-US
PXN		PXN	0.00019181	-0.281483	LAML-US
CYP3A5		CYP3A5	0.00022188	0.278813	LAML-US
DNHD1		DNHD1	0.00025702	0.27609	LAML-US
HTT		HTT	0.00029168	0.273724	LAML-US
CKAP2L		CKAP2L	0.00029541	0.273485	LAML-US
NRIP1		NRIP1	0.00032294	0.271803	LAML-US
P4HA2		P4HA2	0.00033155	0.271305	LAML-US
PTPRB		PTPRB	0.0003332	0.271211	LAML-US
STX16		STX16	0.00033856	0.270908	LAML-US
ZSWIM5		ZSWIM5	0.00037321	0.269051	LAML-US
PARD3B		PARD3B	0.00037432	0.268995	LAML-US
GOLGA8B		GOLGA8B	0.00038031	0.268691	LAML-US
DUSP1		DUSP1	0.00038943	-0.268236	LAML-US
HIPK1		HIPK1	0.0004296	0.266346	LAML-US
TNFAIP3		TNFAIP3	0.00046772	-0.264697	LAML-US
HGSNAT		HGSNAT	0.00067543	0.257448	LAML-US
GK5		GK5	0.00067551	0.257446	LAML-US
PITPNM3		PITPNM3	0.00069104	0.256991	LAML-US
DNAH1		DNAH1	0.00073993	0.255617	LAML-US
PPFIBP2		PPFIBP2	0.00075692	-0.255159	LAML-US
ZMAT3		ZMAT3	0.00079772	0.254096	LAML-US
XIAP		XIAP	0.00083252	0.253229	LAML-US
CCNG2		CCNG2	0.00113056	0.246925	LAML-US
TNIK		TNIK	0.00117292	0.246156	LAML-US
FOXJ2		FOXJ2	0.00131104	0.243815	LAML-US
STAT6		STAT6	0.00134676	-0.243247	LAML-US
DHTKD1		DHTKD1	0.00142398	0.242063	LAML-US
NEDD4L		NEDD4L	0.00146786	0.241417	LAML-US
BTBD9		BTBD9	0.00151008	0.240811	LAML-US
TPPP3		TPPP3	0.00161236	-0.239405	LAML-US
WWP2		WWP2	0.00162083	-0.239293	LAML-US
ZFAND2A		ZFAND2A	0.00181687	-0.236823	LAML-US
IL1RL1		IL1RL1	0.00189896	0.235861	LAML-US
ZNF595		ZNF595	0.00207046	0.233967	LAML-US
AGAP1		AGAP1	0.00213204	0.233321	LAML-US
CDKN1A		CDKN1A	0.00214229	-0.233215	LAML-US
DAPK1		DAPK1	0.00241244	0.230581	LAML-US
DNAJC6		DNAJC6	0.00243192	0.230401	LAML-US
POU2F1		POU2F1	0.00256054	0.229248	LAML-US
HYOU1		HYOU1	0.00282657	0.227021	LAML-US
PFKFB3		PFKFB3	0.00328955	-0.223562	LAML-US
CDC14B		CDC14B	0.00413359	0.218255	LAML-US
SP1		SP1	0.00443031	0.216621	LAML-US
POLK		POLK	0.00461909	0.215631	LAML-US
ZMIZ1		ZMIZ1	0.00468824	0.215278	LAML-US
MS4A3		MS4A3	0.00492002	0.214127	LAML-US
DUSP16		DUSP16	0.00515787	0.212995	LAML-US
HUS1		HUS1	0.00520087	0.212795	LAML-US
ANKRD7		ANKRD7	0.00525109	0.212564	LAML-US
FOXN3		FOXN3	0.00601136	0.209284	LAML-US
ANKRD11		ANKRD11	0.00618423	0.20859	LAML-US
H6PD		H6PD	0.0066252	0.206896	LAML-US
ECE1		ECE1	0.00715063	-0.205004	LAML-US
CD82		CD82	0.00733934	0.204355	LAML-US
ABLIM3		ABLIM3	0.00780468	-0.202815	LAML-US
CRTC3		CRTC3	0.0088494	0.199635	LAML-US
GTPBP1		GTPBP1	0.00899073	0.19923	LAML-US
C17orf51		C17orf51	0.0102145	0.195946	LAML-US
KIF14		KIF14	0.0124773	0.190696	LAML-US
GAB2		GAB2	0.0132378	0.189119	LAML-US
TNFRSF14		TNFRSF14	0.0136868	-0.188225	LAML-US
ENTPD4		ENTPD4	0.0141614	0.187307	LAML-US
RHBDD2		RHBDD2	0.0142968	-0.18705	LAML-US
AKAP6		AKAP6	0.0153683	0.185089	LAML-US
NEO1		NEO1	0.0154893	0.184875	LAML-US
NOTCH1		NOTCH1	0.015801	0.184331	LAML-US
BTN3A3		BTN3A3	0.0162629	0.183541	LAML-US
PHGDH		PHGDH	0.0186188	0.179794	LAML-US
STC2		STC2	0.0207773	0.176706	LAML-US
CSGALNACT2		CSGALNACT2	0.0215936	-0.17561	LAML-US
SLC6A6		SLC6A6	0.0217587	-0.175393	LAML-US
FGD6		FGD6	0.0224591	-0.174487	LAML-US
CELSR3		CELSR3	0.0252916	0.171053	LAML-US
BTN3A1		BTN3A1	0.0255728	0.170731	LAML-US
KLHL36		KLHL36	0.0258455	0.170421	LAML-US
NBPF9		NBPF9	0.0283214	0.167728	LAML-US
CLIC4		CLIC4	0.0283274	0.167722	LAML-US
ARRDC4		ARRDC4	0.0283898	0.167657	LAML-US
NRP1		NRP1	0.0285531	-0.167487	LAML-US
GLUD2		GLUD2	0.0293977	0.16662	LAML-US
SPATA6		SPATA6	0.0331246	0.163033	LAML-US
SFXN3		SFXN3	0.0360436	-0.160455	LAML-US
ARNT		ARNT	0.0394981	0.157623	LAML-US
KLHL22		KLHL22	0.0410499	0.156418	LAML-US
MTF1		MTF1	0.0427133	-0.155169	LAML-US
ADM2		ADM2	0.0445711	0.15382	LAML-US
CPD		CPD	0.0446415	0.15377	LAML-US
NT5DC3		NT5DC3	0.0466273	0.152382	LAML-US
FOSL2		FOSL2	0.0467563	-0.152293	LAML-US
MPZL3		MPZL3	0.0485591	-0.151078	LAML-US
PMAIP1		PMAIP1	0.0511003	0.149426	LAML-US
TET3		TET3	0.0625355	0.142744	LAML-US
DNAJC13		DNAJC13	0.0627389	0.142635	LAML-US
NRIP3		NRIP3	0.0671058	0.140353	LAML-US
BACH2		BACH2	0.0672645	0.140272	LAML-US
QKI		QKI	0.0692422	-0.139281	LAML-US
WDR1		WDR1	0.0696134	-0.139097	LAML-US
SLC7A5		SLC7A5	0.0717868	0.138038	LAML-US
C20orf194		C20orf194	0.0732422	0.137343	LAML-US
ACAP2		ACAP2	0.0747448	0.136637	LAML-US
KLF6		KLF6	0.0758602	0.136121	LAML-US
SSH1		SSH1	0.080449	0.134059	LAML-US
SNX30		SNX30	0.0810079	-0.133814	LAML-US
UBE2H		UBE2H	0.0817057	0.133511	LAML-US
DDX60L		DDX60L	0.0817842	-0.133476	LAML-US
WDFY3		WDFY3	0.0822864	0.13326	LAML-US
DDIT4		DDIT4	0.0831464	-0.13289	LAML-US
FHL2		FHL2	0.0852216	0.132012	LAML-US
IL6R		IL6R	0.0864573	-0.131497	LAML-US
ZBTB38		ZBTB38	0.0896209	-0.130205	LAML-US
RAPGEF1		RAPGEF1	0.0910211	-0.129645	LAML-US
ELF4		ELF4	0.098797	-0.126653	LAML-US
TMEM51		TMEM51	0.0994878	-0.126397	LAML-US
SESN2		SESN2	0.101639	0.125606	LAML-US
IRAK2		IRAK2	0.112458	0.12182	LAML-US
RASA3		RASA3	0.114327	-0.121195	LAML-US
PLXNA1		PLXNA1	0.114753	0.121054	LAML-US
CAPN5		CAPN5	0.116798	0.120381	LAML-US
CTTNBP2NL		CTTNBP2NL	0.117563	0.120132	LAML-US
GCNT2		GCNT2	0.123061	-0.118377	LAML-US
ZCCHC2		ZCCHC2	0.127547	-0.116989	LAML-US
SPATA20		SPATA20	0.13372	0.11514	LAML-US
UNC5B		UNC5B	0.135547	0.114605	LAML-US
VEGFA		VEGFA	0.135554	0.114603	LAML-US
KIF18B		KIF18B	0.139918	0.113347	LAML-US
CYLD		CYLD	0.142259	0.112686	LAML-US
KLF11		KLF11	0.142796	-0.112536	LAML-US
SERPINB8		SERPINB8	0.146228	-0.111584	LAML-US
PPP1R3B		PPP1R3B	0.154054	0.109475	LAML-US
CDC42BPB		CDC42BPB	0.154193	0.109438	LAML-US
PTPRU		PTPRU	0.172053	0.104914	LAML-US
PLEKHA2		PLEKHA2	0.176866	0.103755	LAML-US
IGSF3		IGSF3	0.18632	0.101544	LAML-US
FAM156A		FAM156A	0.187076	0.101371	LAML-US
EPAS1		EPAS1	0.190558	0.10058	LAML-US
APP		APP	0.201464	0.0981685	LAML-US
INHBE		INHBE	0.201478	0.0981655	LAML-US
TCP11L2		TCP11L2	0.210194	0.0963053	LAML-US
DNAJB11		DNAJB11	0.214506	0.0954055	LAML-US
MS4A2		MS4A2	0.229075	0.0924571	LAML-US
SWAP70		SWAP70	0.237732	0.0907677	LAML-US
VCL		VCL	0.244396	-0.0894963	LAML-US
FOXN2		FOXN2	0.257985	0.0869764	LAML-US
SMAD3		SMAD3	0.259823	0.0866427	LAML-US
TNFRSF10B		TNFRSF10B	0.259957	-0.0866183	LAML-US
BACH1		BACH1	0.262448	-0.0861688	LAML-US
CSRNP1		CSRNP1	0.280195	-0.083047	LAML-US
ATF3		ATF3	0.285248	0.0821826	LAML-US
MEF2A		MEF2A	0.285872	0.0820767	LAML-US
SYNPO		SYNPO	0.29139	0.0811458	LAML-US
FNDC4		FNDC4	0.292975	0.0808807	LAML-US
DNAJB1		DNAJB1	0.318243	0.0767751	LAML-US
CACNA1I		CACNA1I	0.320494	-0.0764198	LAML-US
RASGRP1		RASGRP1	0.329255	0.0750524	LAML-US
ZNF438		ZNF438	0.349421	-0.0719909	LAML-US
COL6A2		COL6A2	0.351225	0.0717225	LAML-US
DAAM1		DAAM1	0.353426	0.0713963	LAML-US
REL		REL	0.370534	0.0689025	LAML-US
GALNTL6		GALNTL6	0.3718	0.0687208	LAML-US
NCOA3		NCOA3	0.373721	0.0684459	LAML-US
ZDHHC20		ZDHHC20	0.380539	0.0674769	LAML-US
MITF		MITF	0.405173	-0.064061	LAML-US
PPP1R16B		PPP1R16B	0.456968	0.0572568	LAML-US
ACHE		ACHE	0.4671	-0.0559777	LAML-US
WDFY1		WDFY1	0.471553	0.0554205	LAML-US
P2RX1		P2RX1	0.474006	0.0551147	LAML-US
KIF1B		KIF1B	0.481959	0.0541293	LAML-US
KIF13B		KIF13B	0.488189	-0.0533634	LAML-US
CLCN3		CLCN3	0.498876	0.0520616	LAML-US
HIST1H2BN		HIST1H2BN	0.516762	0.0499154	LAML-US
TGFBR3		TGFBR3	0.518771	-0.0496767	LAML-US
DNAJC3		DNAJC3	0.523311	0.0491391	LAML-US
HMCN1		HMCN1	0.529448	0.0484161	LAML-US
CPEB2		CPEB2	0.530098	-0.0483399	LAML-US
C2orf72		C2orf72	0.531968	-0.0481206	LAML-US
NRP2		NRP2	0.5505	-0.0459675	LAML-US
TET2		TET2	0.554909	-0.0454607	LAML-US
RUNX2		RUNX2	0.568765	0.04388	LAML-US
ABCB1		ABCB1	0.587586	0.0417618	LAML-US
ARSB		ARSB	0.598193	-0.0405819	LAML-US
RUSC2		RUSC2	0.605748	-0.0397471	LAML-US
DNMBP		DNMBP	0.615319	0.0386962	LAML-US
DGKD		DGKD	0.622949	0.0378636	LAML-US
JUN		JUN	0.642016	-0.0358016	LAML-US
SLC9A8		SLC9A8	0.651309	0.0348059	LAML-US
ANO6		ANO6	0.680846	-0.031678	LAML-US
GAS2L3		GAS2L3	0.697629	-0.0299239	LAML-US
BTN2A2		BTN2A2	0.709646	0.0286774	LAML-US
ARHGAP19		ARHGAP19	0.742496	0.0253064	LAML-US
KDM6B		KDM6B	0.756661	-0.0238679	LAML-US
TTC38		TTC38	0.757302	0.023803	LAML-US
PGF		PGF	0.780768	0.0214383	LAML-US
CHAC1		CHAC1	0.797802	0.0197344	LAML-US
ZFHX4		ZFHX4	0.804035	-0.0191133	LAML-US
GEM		GEM	0.818581	-0.0176686	LAML-US
SIX4		SIX4	0.819091	-0.0176181	LAML-US
DDR2		DDR2	0.82652	-0.0168828	LAML-US
GRK5		GRK5	0.827351	-0.0168006	LAML-US
BHLHE40		BHLHE40	0.852712	-0.0143019	LAML-US
PPARGC1B		PPARGC1B	0.853405	0.0142338	LAML-US
SLC6A19		SLC6A19	0.880302	0.0116003	LAML-US
ZBTB43		ZBTB43	0.88703	0.0109438	LAML-US
PKP2		PKP2	0.889424	0.0107104	LAML-US
TES		TES	0.911346	0.0085772	LAML-US
PPP1R15A		PPP1R15A	0.911855	-0.0085277	LAML-US
DPP9		DPP9	0.916548	0.00807201	LAML-US
SH3PXD2B		SH3PXD2B	0.918979	0.0078361	LAML-US
ZNF318		ZNF318	0.928355	0.00692669	LAML-US
MYO6		MYO6	0.958819	0.00397783	LAML-US
MTHFR		MTHFR	0.980587	0.00187457	LAML-US
ULBP1		ULBP1	0.994298	0.00055056	LAML-US
SUN2		SUN2	0.996311	-0.0003561	LAML-US
KCNG1		KCNG1	0.999731	2.6e-05	LAML-US

## Sheet: directMybTargLAML-US_down_corr
Supplementary Table 4. TCGA correlation analysis of direct 2KR-MYB target genes among LAML-US patients cohort.
B) Correlations between direct 2KR-MYB target genes identified from the current K562 RNA-Seq analysis showing down-regulated gene expression pattern and MYB expression among the TCGA LAML-US cohort
gene_symbol	Ens_id		p-value	estimate	Cancer type
RCN2		RCN2	5.07628e-23	0.663083	LAML-US
FANCL		FANCL	5.97218e-19	0.611986	LAML-US
DNMT3A		DNMT3A	1.63644e-18	0.605882	LAML-US
VMA21		VMA21	4.13945e-18	0.600145	LAML-US
MRPS30		MRPS30	3.19132e-16	0.571654	LAML-US
CNOT10		CNOT10	3.55539e-15	0.554568	LAML-US
MRPL45		MRPL45	1.01792e-14	0.546795	LAML-US
CDCA7L		CDCA7L	1.92646e-14	0.541982	LAML-US
MFF		MFF	3.96716e-14	0.536436	LAML-US
NUP35		NUP35	1.34238e-13	0.526843	LAML-US
GRK4		GRK4	1.59759e-13	0.525448	LAML-US
WDSUB1		WDSUB1	2.57294e-13	0.521596	LAML-US
ALG6		ALG6	1.80931e-12	0.505304	LAML-US
RNASEK		RNASEK	7.88256e-12	-0.492413	LAML-US
DCAF13		DCAF13	1.02006e-11	0.490099	LAML-US
BLMH		BLMH	2.44397e-11	0.482122	LAML-US
GLIPR2		GLIPR2	2.76013e-11	-0.480995	LAML-US
S100A11		S100A11	4.50903e-11	-0.476405	LAML-US
PDCD2		PDCD2	1.15044e-10	0.467453	LAML-US
MMADHC		MMADHC	1.40961e-10	0.465477	LAML-US
FTH1		FTH1	1.96232e-10	-0.462231	LAML-US
RNASEH2B		RNASEH2B	3.75482e-10	0.455765	LAML-US
RPP38		RPP38	2.44366e-09	0.436302	LAML-US
SCCPDH		SCCPDH	3.69749e-09	0.431828	LAML-US
TRA2A		TRA2A	4.59614e-09	0.429451	LAML-US
UCP2		UCP2	4.86581e-09	-0.428825	LAML-US
POLE2		POLE2	1.36931e-08	0.41724	LAML-US
PFN1		PFN1	1.70667e-08	-0.414716	LAML-US
DMAP1		DMAP1	2.16522e-08	0.411966	LAML-US
GAR1		GAR1	2.63561e-08	0.409675	LAML-US
ARPC3		ARPC3	2.96222e-08	-0.408305	LAML-US
DNAH14		DNAH14	4.81452e-08	0.402544	LAML-US
CHMP2A		CHMP2A	5.86168e-08	-0.400179	LAML-US
MED7		MED7	7.27537e-08	0.39756	LAML-US
NGDN		NGDN	9.14323e-08	0.394765	LAML-US
RCN3		RCN3	1.42659e-07	-0.38925	LAML-US
COPS8		COPS8	1.42905e-07	0.389229	LAML-US
NRGN		NRGN	2.91797e-07	-0.380161	LAML-US
EBPL		EBPL	3.847e-07	0.376576	LAML-US
MYL12A		MYL12A	4.80548e-07	-0.373658	LAML-US
PLP2		PLP2	6.36176e-07	-0.369938	LAML-US
TMEM179B		TMEM179B	6.42021e-07	-0.369816	LAML-US
MRPS9		MRPS9	7.8944e-07	0.367043	LAML-US
CFDP1		CFDP1	8.20137e-07	0.366529	LAML-US
SRP9		SRP9	8.29011e-07	0.366384	LAML-US
ZNF692		ZNF692	8.4746e-07	0.366086	LAML-US
SLC39A8		SLC39A8	8.73066e-07	0.365683	LAML-US
CLNS1A		CLNS1A	9.42842e-07	0.364641	LAML-US
CSTB		CSTB	9.54727e-07	-0.364471	LAML-US
BNIP3		BNIP3	1.09528e-06	0.362598	LAML-US
TXNL1		TXNL1	1.249e-06	0.360796	LAML-US
IMPDH2		IMPDH2	1.73408e-06	0.356245	LAML-US
ATF7IP2		ATF7IP2	2.69424e-06	0.35002	LAML-US
RABIF		RABIF	2.93284e-06	0.348806	LAML-US
MRPL15		MRPL15	3.11073e-06	0.347961	LAML-US
DTNBP1		DTNBP1	7.03221e-06	0.335989	LAML-US
DNAJC19		DNAJC19	7.23973e-06	0.335553	LAML-US
MBIP		MBIP	8.36505e-06	0.333377	LAML-US
SMS		SMS	1.11837e-05	0.328951	LAML-US
EED		EED	1.1279e-05	0.32882	LAML-US
LUC7L3		LUC7L3	1.25135e-05	0.32722	LAML-US
ZNF521		ZNF521	1.37686e-05	0.325739	LAML-US
CAPNS1		CAPNS1	1.54865e-05	-0.323907	LAML-US
R3HCC1		R3HCC1	1.69612e-05	0.322481	LAML-US
MRPL17		MRPL17	2.34623e-05	0.317336	LAML-US
ZNF467		ZNF467	2.88254e-05	-0.314022	LAML-US
SLC25A33		SLC25A33	3.46685e-05	0.311017	LAML-US
AGPAT4		AGPAT4	3.65486e-05	0.310152	LAML-US
FKBP3		FKBP3	3.82046e-05	0.309423	LAML-US
GCSH		GCSH	4.32209e-05	0.307385	LAML-US
HCFC1R1		HCFC1R1	4.3862e-05	-0.30714	LAML-US
ATG4C		ATG4C	5.6967e-05	0.302767	LAML-US
CCDC91		CCDC91	6.13785e-05	0.301506	LAML-US
GTF3A		GTF3A	6.36971e-05	0.300877	LAML-US
NAP1L1		NAP1L1	6.39995e-05	0.300797	LAML-US
DUSP14		DUSP14	6.86471e-05	0.299604	LAML-US
GINS1		GINS1	7.08273e-05	0.29907	LAML-US
HMGN1		HMGN1	7.45416e-05	0.298195	LAML-US
SLBP		SLBP	9.22576e-05	0.294514	LAML-US
SUB1		SUB1	9.32531e-05	0.294327	LAML-US
EPN1		EPN1	9.69706e-05	-0.293646	LAML-US
ISYNA1		ISYNA1	0.000100112	0.29309	LAML-US
MAGOHB		MAGOHB	0.000115752	0.290542	LAML-US
FSTL3		FSTL3	0.000118094	0.290188	LAML-US
CCDC86		CCDC86	0.00012452	0.289251	LAML-US
CTSA		CTSA	0.000125924	-0.289052	LAML-US
PSMG1		PSMG1	0.000130038	0.288481	LAML-US
TPRKB		TPRKB	0.000144868	0.286555	LAML-US
CD53		CD53	0.000153324	-0.285538	LAML-US
ERP29		ERP29	0.000199794	-0.280738	LAML-US
POLB		POLB	0.000233762	0.27785	LAML-US
CRLS1		CRLS1	0.000237733	0.277538	LAML-US
HMGN3		HMGN3	0.000252632	0.27641	LAML-US
RRS1		RRS1	0.000280447	0.27446	LAML-US
THYN1		THYN1	0.000316198	0.272203	LAML-US
HSD17B11		HSD17B11	0.000338889	0.27089	LAML-US
SNHG3		SNHG3	0.000345545	0.27052	LAML-US
ZNF367		ZNF367	0.000358154	0.269837	LAML-US
TNNI3		TNNI3	0.000369896	0.269222	LAML-US
FKBP2		FKBP2	0.000392354	-0.268093	LAML-US
IGSF10		IGSF10	0.00048444	0.264013	LAML-US
HINT1		HINT1	0.000488737	0.263841	LAML-US
PDCL3		PDCL3	0.000557775	0.261249	LAML-US
NDUFA5		NDUFA5	0.000608483	0.259528	LAML-US
PPP1CA		PPP1CA	0.000623042	-0.259058	LAML-US
UQCR10		UQCR10	0.000642641	-0.258442	LAML-US
SUGT1		SUGT1	0.000658189	0.257965	LAML-US
RHPN1		RHPN1	0.000690102	0.257018	LAML-US
CCDC34		CCDC34	0.000706386	0.25655	LAML-US
GMNN		GMNN	0.00088814	0.25191	LAML-US
HAT1		HAT1	0.000968745	0.250127	LAML-US
MOSPD3		MOSPD3	0.000986245	-0.249758	LAML-US
HS3ST3A1		HS3ST3A1	0.00104342	0.248593	LAML-US
DBI		DBI	0.00109919	-0.247511	LAML-US
BLOC1S2		BLOC1S2	0.00130445	-0.243922	LAML-US
TMEM126A		TMEM126A	0.00141162	0.242249	LAML-US
CDT1		CDT1	0.00141462	0.242204	LAML-US
SEPHS2		SEPHS2	0.00144494	0.241752	LAML-US
DYNLRB1		DYNLRB1	0.00155486	-0.240185	LAML-US
GYPC		GYPC	0.00162598	0.239225	LAML-US
TYMS		TYMS	0.00168056	0.238513	LAML-US
FXN		FXN	0.00185044	0.236425	LAML-US
PGRMC1		PGRMC1	0.0019375	0.235422	LAML-US
DPCD		DPCD	0.00207035	0.233968	LAML-US
CNIH4		CNIH4	0.00224805	-0.23215	LAML-US
RILP		RILP	0.00224995	-0.232131	LAML-US
MRPL22		MRPL22	0.00232273	0.231425	LAML-US
TOR1A		TOR1A	0.00249213	0.229855	LAML-US
PHB		PHB	0.00265204	0.228459	LAML-US
COMTD1		COMTD1	0.00276298	-0.227535	LAML-US
PAF1		PAF1	0.00288466	0.22656	LAML-US
C2orf88		C2orf88	0.00311253	0.224829	LAML-US
E2F1		E2F1	0.00315742	0.224501	LAML-US
ZBTB8OS		ZBTB8OS	0.00384148	-0.219971	LAML-US
THOC7		THOC7	0.00390415	0.219593	LAML-US
C6orf203		C6orf203	0.00396771	0.219216	LAML-US
CERCAM		CERCAM	0.00411913	0.218338	LAML-US
FSCN1		FSCN1	0.00435236	0.217041	LAML-US
RCOR2		RCOR2	0.00509773	0.213276	LAML-US
MRPL47		MRPL47	0.00578801	0.210207	LAML-US
FOS		FOS	0.00605744	-0.209097	LAML-US
SLC38A5		SLC38A5	0.00620386	0.208513	LAML-US
TRMT61A		TRMT61A	0.00651751	0.207301	LAML-US
EDF1		EDF1	0.00693398	-0.205769	LAML-US
KLHDC3		KLHDC3	0.00722839	0.204735	LAML-US
NMI		NMI	0.00726834	0.204598	LAML-US
PHLDA2		PHLDA2	0.00770004	-0.203154	LAML-US
OSBPL6		OSBPL6	0.00779527	0.202845	LAML-US
NME2		NME2	0.00782669	0.202744	LAML-US
CITED2		CITED2	0.00782927	0.202736	LAML-US
ANAPC13		ANAPC13	0.00831455	0.201219	LAML-US
SIPA1		SIPA1	0.0101839	-0.196024	LAML-US
MGST2		MGST2	0.011231	-0.193473	LAML-US
PVT1		PVT1	0.0113197	0.193266	LAML-US
PSMA3		PSMA3	0.0117049	0.192386	LAML-US
SPC25		SPC25	0.011821	0.192126	LAML-US
SH3BGRL2		SH3BGRL2	0.0118799	0.191995	LAML-US
UCHL3		UCHL3	0.0120848	0.191543	LAML-US
SOD1		SOD1	0.0122857	0.191106	LAML-US
GAS6		GAS6	0.0133929	-0.188807	LAML-US
TMEM164		TMEM164	0.0137698	0.188062	LAML-US
FXYD5		FXYD5	0.0143201	-0.187006	LAML-US
JTB		JTB	0.014466	-0.186732	LAML-US
MLF1		MLF1	0.0145338	0.186606	LAML-US
CA11		CA11	0.0147042	0.18629	LAML-US
CALM1		CALM1	0.0152812	-0.185244	LAML-US
FIBP		FIBP	0.0156259	-0.184636	LAML-US
CISD2		CISD2	0.0156871	0.184529	LAML-US
RAP2B		RAP2B	0.0168791	-0.182518	LAML-US
B3GALT6		B3GALT6	0.0181317	0.180534	LAML-US
EIF4E2		EIF4E2	0.0189064	-0.179365	LAML-US
RPL14		RPL14	0.0197176	0.178186	LAML-US
SNRPD3		SNRPD3	0.0209256	0.176504	LAML-US
MND1		MND1	0.0215511	0.175666	LAML-US
FAM110A		FAM110A	0.026317	-0.169892	LAML-US
TEAD4		TEAD4	0.0302645	0.165753	LAML-US
PDLIM1		PDLIM1	0.0316404	0.164418	LAML-US
TXN2		TXN2	0.0329111	-0.163229	LAML-US
RPL22L1		RPL22L1	0.0331585	0.163002	LAML-US
CISH		CISH	0.0336551	0.16255	LAML-US
CKS2		CKS2	0.0340474	0.162198	LAML-US
IER5L		IER5L	0.0353596	-0.161043	LAML-US
CHST3		CHST3	0.0367656	0.159845	LAML-US
HSPB11		HSPB11	0.037212	0.159473	LAML-US
LPCAT1		LPCAT1	0.0372814	-0.159415	LAML-US
GADD45A		GADD45A	0.040955	0.156491	LAML-US
GPN3		GPN3	0.0426325	0.155228	LAML-US
SLC29A1		SLC29A1	0.0451961	0.153377	LAML-US
CCDC61		CCDC61	0.0461616	0.152703	LAML-US
NFU1		NFU1	0.0464	0.152538	LAML-US
PPOX		PPOX	0.0482828	0.151262	LAML-US
IRF2BP1		IRF2BP1	0.0494488	0.150491	LAML-US
TBXA2R		TBXA2R	0.0507788	0.149631	LAML-US
NDUFB9		NDUFB9	0.0507935	-0.149622	LAML-US
CISD1		CISD1	0.0510043	0.149487	LAML-US
UBXN1		UBXN1	0.056511	-0.146126	LAML-US
DAD1		DAD1	0.0568941	0.145902	LAML-US
RANBP1		RANBP1	0.0585461	0.144952	LAML-US
SAR1A		SAR1A	0.059966	0.144152	LAML-US
GAL		GAL	0.0604591	0.143878	LAML-US
NXT1		NXT1	0.0607549	0.143715	LAML-US
POLA2		POLA2	0.0640288	0.141948	LAML-US
VPS29		VPS29	0.064158	-0.141879	LAML-US
TCEA2		TCEA2	0.0666956	0.140562	LAML-US
TMEM52		TMEM52	0.0676114	0.140097	LAML-US
CCDC116		CCDC116	0.0683684	0.139716	LAML-US
RNASE1		RNASE1	0.0693518	-0.139226	LAML-US
CA8		CA8	0.0694507	0.139177	LAML-US
PROS1		PROS1	0.0759097	0.136098	LAML-US
SCAMP3		SCAMP3	0.0935627	0.128646	LAML-US
IL2RG		IL2RG	0.0958126	0.127779	LAML-US
RTN2		RTN2	0.0959182	-0.127738	LAML-US
UBE2I		UBE2I	0.0969839	0.127334	LAML-US
MRPL36		MRPL36	0.0996997	0.126318	LAML-US
RPS4X		RPS4X	0.102003	0.125474	LAML-US
DPP7		DPP7	0.111142	-0.122265	LAML-US
MRPS18A		MRPS18A	0.111625	0.122101	LAML-US
MVD		MVD	0.11265	-0.121756	LAML-US
VKORC1		VKORC1	0.119843	-0.119397	LAML-US
RPS11		RPS11	0.128584	0.116674	LAML-US
ZNF672		ZNF672	0.133403	0.115233	LAML-US
CDC25B		CDC25B	0.134907	-0.114791	LAML-US
BTG3		BTG3	0.136354	0.11437	LAML-US
ADRM1		ADRM1	0.136381	0.114362	LAML-US
HNRNPA0		HNRNPA0	0.137009	0.114181	LAML-US
SSU72		SSU72	0.139963	-0.113334	LAML-US
ZNF444		ZNF444	0.141589	0.112875	LAML-US
NDUFS6		NDUFS6	0.148961	-0.110838	LAML-US
FAM27C		FAM27C	0.152506	0.109885	LAML-US
FAM162A		FAM162A	0.160959	0.10768	LAML-US
GLB1L3		GLB1L3	0.164657	-0.106743	LAML-US
HEXIM1		HEXIM1	0.16981	0.105462	LAML-US
SLAMF6		SLAMF6	0.175797	0.10401	LAML-US
CMAS		CMAS	0.177344	0.103641	LAML-US
LBH		LBH	0.183138	0.102279	LAML-US
REEP6		REEP6	0.188062	0.101146	LAML-US
TMEM14B		TMEM14B	0.191392	0.100392	LAML-US
BAX		BAX	0.19378	-0.0998574	LAML-US
HEMGN		HEMGN	0.195015	0.0995827	LAML-US
NME4		NME4	0.195202	0.0995412	LAML-US
ORAI1		ORAI1	0.20088	0.0982952	LAML-US
HSPBP1		HSPBP1	0.201883	0.0980777	LAML-US
PSMB1		PSMB1	0.206129	0.0971658	LAML-US
MPHOSPH6		MPHOSPH6	0.207129	0.096953	LAML-US
FOXA3		FOXA3	0.207263	0.0969245	LAML-US
PRR5		PRR5	0.221516	0.0939697	LAML-US
XPA		XPA	0.227744	0.092721	LAML-US
TOMM22		TOMM22	0.229113	0.0924497	LAML-US
CLPP		CLPP	0.230992	0.0920793	LAML-US
PIGQ		PIGQ	0.233527	0.0915828	LAML-US
LGALS12		LGALS12	0.233649	0.0915591	LAML-US
SSBP1		SSBP1	0.237596	0.090794	LAML-US
ERH		ERH	0.240881	0.0901639	LAML-US
BOLA3		BOLA3	0.242021	0.0899465	LAML-US
RPL28		RPL28	0.244139	-0.0895448	LAML-US
RFESD		RFESD	0.247749	0.0888656	LAML-US
CENPB		CENPB	0.24863	-0.088701	LAML-US
COPS6		COPS6	0.251014	-0.0882573	LAML-US
APRT		APRT	0.257461	-0.0870718	LAML-US
PSMD13		PSMD13	0.272077	-0.0844578	LAML-US
COMMD8		COMMD8	0.275211	-0.0839098	LAML-US
PTGES2		PTGES2	0.284261	0.0823507	LAML-US
SRI		SRI	0.287145	0.0818608	LAML-US
RAB12		RAB12	0.291746	-0.0810862	LAML-US
CA1		CA1	0.292169	0.0810154	LAML-US
SNPH		SNPH	0.316269	0.077088	LAML-US
EEF1A2		EEF1A2	0.328125	0.0752275	LAML-US
AES		AES	0.333027	-0.0744708	LAML-US
ESPN		ESPN	0.336464	-0.0739446	LAML-US
TBCA		TBCA	0.343813	0.0728308	LAML-US
CFD		CFD	0.344679	-0.0727004	LAML-US
ATP5J		ATP5J	0.348152	-0.0721801	LAML-US
IL1R1		IL1R1	0.35238	0.0715511	LAML-US
SNRPG		SNRPG	0.361914	0.0701498	LAML-US
AKT1S1		AKT1S1	0.364017	-0.0698439	LAML-US
RAB13		RAB13	0.374625	0.0683168	LAML-US
LSM3		LSM3	0.391859	-0.0658912	LAML-US
HIST1H4H		HIST1H4H	0.411972	0.0631401	LAML-US
RFXANK		RFXANK	0.421869	-0.0618156	LAML-US
SOCS1		SOCS1	0.426442	-0.0612096	LAML-US
RPL36AL		RPL36AL	0.429082	-0.0608615	LAML-US
CYCS		CYCS	0.468233	0.0558357	LAML-US
TMEM11		TMEM11	0.469483	-0.0556791	LAML-US
ADCK1		ADCK1	0.471572	0.0554181	LAML-US
SRM		SRM	0.473485	0.0551796	LAML-US
C2orf76		C2orf76	0.49027	-0.0531087	LAML-US
SBDS		SBDS	0.49108	-0.0530097	LAML-US
RPL32		RPL32	0.492068	0.0528891	LAML-US
MYL4		MYL4	0.493285	0.0527408	LAML-US
PPP1R14B		PPP1R14B	0.500095	0.051914	LAML-US
SNRPF		SNRPF	0.503662	0.0514835	LAML-US
RAB3IL1		RAB3IL1	0.50426	-0.0514113	LAML-US
CTSC		CTSC	0.514214	0.0502187	LAML-US
TSC22D4		TSC22D4	0.541147	-0.0470496	LAML-US
RPL37		RPL37	0.544491	0.0466617	LAML-US
G6PC3		G6PC3	0.549579	0.0460737	LAML-US
PRKAG2		PRKAG2	0.562088	-0.0446394	LAML-US
UROD		UROD	0.575445	0.0431246	LAML-US
MRPS33		MRPS33	0.578356	0.0427966	LAML-US
UBAC1		UBAC1	0.591984	-0.0412714	LAML-US
ABCC9		ABCC9	0.597836	-0.0406214	LAML-US
SNRPC		SNRPC	0.60005	0.0403762	LAML-US
EPOR		EPOR	0.600203	-0.0403593	LAML-US
SNX3		SNX3	0.605016	-0.0398277	LAML-US
ITIH5		ITIH5	0.61458	-0.0387772	LAML-US
SLC7A8		SLC7A8	0.632828	0.0367919	LAML-US
ST8SIA1		ST8SIA1	0.641392	0.0358686	LAML-US
TMEM203		TMEM203	0.666869	0.0331513	LAML-US
EGLN3		EGLN3	0.669704	0.0328516	LAML-US
SLC25A37		SLC25A37	0.672424	0.0325644	LAML-US
CHCHD1		CHCHD1	0.672467	-0.0325599	LAML-US
ZNF580		ZNF580	0.672574	-0.0325486	LAML-US
ASPSCR1		ASPSCR1	0.675484	-0.0322419	LAML-US
ACSBG1		ACSBG1	0.675518	-0.0322382	LAML-US
ATP5G1		ATP5G1	0.682815	-0.0314715	LAML-US
CDKN1C		CDKN1C	0.685887	0.0311495	LAML-US
YWHAH		YWHAH	0.688534	0.0308726	LAML-US
MRPS36		MRPS36	0.691194	0.0305946	LAML-US
SPDYC		SPDYC	0.698638	0.029819	LAML-US
PTTG1		PTTG1	0.710531	0.0285859	LAML-US
PIM2		PIM2	0.729515	0.0266324	LAML-US
MAGOH		MAGOH	0.746201	0.0249293	LAML-US
CLEC2L		CLEC2L	0.748805	-0.0246646	LAML-US
AK1		AK1	0.764637	0.0230616	LAML-US
H19		H19	0.77931	-0.0215847	LAML-US
TXNL4A		TXNL4A	0.812147	-0.0183069	LAML-US
SLC2A1		SLC2A1	0.812501	0.0182717	LAML-US
HOXB4		HOXB4	0.812591	-0.0182627	LAML-US
TPST2		TPST2	0.814048	0.0181181	LAML-US
PSMB2		PSMB2	0.828008	-0.0167357	LAML-US
GATA1		GATA1	0.828823	0.0166551	LAML-US
RAB11B		RAB11B	0.83052	-0.0164874	LAML-US
KLF1		KLF1	0.843855	-0.0151727	LAML-US
NOC4L		NOC4L	0.848247	0.0147406	LAML-US
HSBP1		HSBP1	0.860105	0.0135764	LAML-US
MYPOP		MYPOP	0.871737	-0.0124373	LAML-US
UBE2J2		UBE2J2	0.879457	-0.0116829	LAML-US
SLC39A4		SLC39A4	0.882751	-0.0113613	LAML-US
RNFT2		RNFT2	0.887317	0.0109158	LAML-US
ACADVL		ACADVL	0.92967	-0.00679921	LAML-US
CCS		CCS	0.948866	-0.00494044	LAML-US
RPS25		RPS25	0.958391	0.00401924	LAML-US
ROGDI		ROGDI	0.967939	-0.00309635	LAML-US
NR2F2		NR2F2	0.993176	0.000658916	LAML-US
ELMO3		ELMO3	0.993396	0.000637653	LAML-US
SCP2		SCP2	0.995375	0.000446575	LAML-US

## Sheet: directMybTargBRCA-US_up_corr
Supplementary Table 4. TCGA correlation analysis of direct 2KR-MYB target genes among BRCA-US patients cohort.
C) Correlations between direct 2KR-MYB target genes identified from the current K562 RNA-Seq analysis showing up-regulated gene expression pattern and MYB expression among the TCGA BRCA-US cohort
gene_symbol	Ens_id		p-value	estimate	Cancer type
RBM47		RBM47	1.32127e-88	0.570719	BRCA-US
ZNF823		ZNF823	2.64695e-71	0.520156	BRCA-US
WDR31		WDR31	5.08779e-60	0.481877	BRCA-US
ZNF236		ZNF236	1.37334e-54	0.461562	BRCA-US
ZBTB41		ZBTB41	2.28875e-53	0.456797	BRCA-US
UBE2H		UBE2H	6.09955e-52	0.45114	BRCA-US
BHLHE40		BHLHE40	8.62291e-48	0.434037	BRCA-US
GLUD2		GLUD2	2.60005e-46	0.427697	BRCA-US
NRIP1		NRIP1	1.08608e-42	0.411581	BRCA-US
SP1		SP1	2.22616e-42	0.410152	BRCA-US
CLASP2		CLASP2	2.00639e-40	0.401026	BRCA-US
AHCYL1		AHCYL1	6.6879e-39	0.393714	BRCA-US
GOLGB1		GOLGB1	7.46389e-39	0.393482	BRCA-US
CCNG2		CCNG2	1.54006e-38	0.391947	BRCA-US
ZNF281		ZNF281	6.41867e-38	0.388899	BRCA-US
SPATA6		SPATA6	1.65776e-37	0.386854	BRCA-US
XIAP		XIAP	1.6699e-37	0.386839	BRCA-US
CCNT2		CCNT2	4.75625e-37	0.384566	BRCA-US
ZNF24		ZNF24	5.15724e-37	0.38439	BRCA-US
BBS4		BBS4	2.35578e-36	0.381058	BRCA-US
CDK17		CDK17	5.49215e-36	0.379185	BRCA-US
FRYL		FRYL	1.05345e-35	0.377735	BRCA-US
MYO6		MYO6	1.75051e-35	0.376599	BRCA-US
VEZF1		VEZF1	2.28783e-35	0.375998	BRCA-US
TMED8		TMED8	3.63619e-35	0.374956	BRCA-US
DUSP16		DUSP16	2.52308e-34	0.370557	BRCA-US
ZNF395		ZNF395	1.43641e-33	0.366548	BRCA-US
PJA2		PJA2	1.59264e-33	0.366308	BRCA-US
BTBD9		BTBD9	1.53825e-32	0.36099	BRCA-US
PARP11		PARP11	3.21611e-32	0.359238	BRCA-US
PANK3		PANK3	1.28757e-31	0.355913	BRCA-US
STC2		STC2	3.72283e-31	0.353342	BRCA-US
NKTR		NKTR	1.44153e-30	0.350028	BRCA-US
DIXDC1		DIXDC1	1.50914e-30	0.349915	BRCA-US
TCP11L2		TCP11L2	2.13044e-30	0.349065	BRCA-US
RBM43		RBM43	3.79052e-30	0.347637	BRCA-US
NEDD4L		NEDD4L	1.28276e-29	0.344592	BRCA-US
CDC42BPB		CDC42BPB	5.96889e-29	0.340704	BRCA-US
TNKS		TNKS	7.30823e-29	0.340187	BRCA-US
LNX2		LNX2	7.7797e-29	0.340028	BRCA-US
OSBP		OSBP	1.61155e-28	0.338162	BRCA-US
UPP1		UPP1	1.85052e-28	-0.337806	BRCA-US
LARP4		LARP4	2.77839e-28	0.336758	BRCA-US
CCNT1		CCNT1	2.91018e-28	0.336638	BRCA-US
ZBTB44		ZBTB44	5.11956e-28	0.335173	BRCA-US
KIF13B		KIF13B	6.30521e-28	0.334631	BRCA-US
CHD6		CHD6	7.07665e-28	0.334331	BRCA-US
ERCC4		ERCC4	2.19888e-26	0.325217	BRCA-US
WDFY3		WDFY3	2.33372e-26	0.325057	BRCA-US
SPTY2D1		SPTY2D1	4.73387e-26	0.323141	BRCA-US
POLK		POLK	4.91762e-26	0.323037	BRCA-US
CPEB2		CPEB2	9.32903e-26	0.32129	BRCA-US
SMAD3		SMAD3	2.8262e-25	0.318238	BRCA-US
ZSWIM5		ZSWIM5	6.75875e-25	0.315812	BRCA-US
FGD6		FGD6	7.18141e-25	0.315643	BRCA-US
STK39		STK39	4.42568e-24	0.310506	BRCA-US
DNMBP		DNMBP	4.75331e-24	0.310303	BRCA-US
MTHFR		MTHFR	1.07217e-23	0.30797	BRCA-US
STAG2		STAG2	1.30085e-23	0.307413	BRCA-US
NEO1		NEO1	1.96884e-23	0.306214	BRCA-US
EYA3		EYA3	6.9797e-23	0.302517	BRCA-US
ZNF558		ZNF558	5.09948e-22	0.296598	BRCA-US
OCRL		OCRL	6.94828e-22	0.295664	BRCA-US
ZBTB43		ZBTB43	4.75089e-21	0.289786	BRCA-US
ACER2		ACER2	1.03136e-20	0.287376	BRCA-US
FBXW11		FBXW11	2.22452e-20	0.284963	BRCA-US
HTT		HTT	7.46478e-20	0.281114	BRCA-US
CNOT6L		CNOT6L	9.33827e-20	0.280395	BRCA-US
CNNM4		CNNM4	2.87564e-19	0.276753	BRCA-US
REL		REL	7.91498e-19	0.273427	BRCA-US
DICER1		DICER1	8.90708e-19	0.273037	BRCA-US
DGKD		DGKD	1.35245e-18	0.271649	BRCA-US
GKAP1		GKAP1	1.76261e-18	0.270765	BRCA-US
CLCN3		CLCN3	2.79407e-18	0.269219	BRCA-US
DDIT4		DDIT4	1.17844e-17	-0.264324	BRCA-US
SPEN		SPEN	1.20644e-17	0.264243	BRCA-US
STON2		STON2	1.56384e-17	0.263349	BRCA-US
CHAC1		CHAC1	1.60896e-17	-0.263251	BRCA-US
ECE1		ECE1	3.59748e-17	0.260457	BRCA-US
CD82		CD82	4.45969e-17	-0.259705	BRCA-US
DNAJB11		DNAJB11	6.08675e-17	-0.258612	BRCA-US
LARS2		LARS2	6.74395e-17	0.258251	BRCA-US
SNX30		SNX30	1.23294e-16	0.256113	BRCA-US
DGKE		DGKE	1.25816e-16	0.256041	BRCA-US
ZNF175		ZNF175	1.37235e-16	0.255731	BRCA-US
ZNF548		ZNF548	1.83745e-16	0.254688	BRCA-US
INO80D		INO80D	1.90747e-16	0.254554	BRCA-US
OTUD3		OTUD3	2.64638e-16	0.253377	BRCA-US
RICTOR		RICTOR	3.26677e-16	0.252617	BRCA-US
ARHGAP19		ARHGAP19	3.32963e-16	0.252548	BRCA-US
LPIN1		LPIN1	3.55516e-16	-0.252311	BRCA-US
MDM1		MDM1	3.9513e-16	0.251929	BRCA-US
TTBK2		TTBK2	6.84089e-16	0.24993	BRCA-US
ANO6		ANO6	1.45738e-15	0.247146	BRCA-US
ARNT		ARNT	1.47423e-15	0.247104	BRCA-US
HIPK1		HIPK1	1.64116e-15	0.246706	BRCA-US
STAT6		STAT6	1.93131e-15	0.246101	BRCA-US
PLXNA1		PLXNA1	2.50346e-15	-0.245134	BRCA-US
ANKRD52		ANKRD52	2.58429e-15	0.245015	BRCA-US
ABLIM3		ABLIM3	4.05886e-15	0.243321	BRCA-US
PMAIP1		PMAIP1	4.89047e-15	0.242618	BRCA-US
DPP9		DPP9	6.18041e-15	0.241731	BRCA-US
TRIM2		TRIM2	8.76065e-15	-0.240404	BRCA-US
PPARGC1B		PPARGC1B	1.31531e-14	-0.238847	BRCA-US
FNDC4		FNDC4	2.86586e-14	-0.235833	BRCA-US
SLC9A8		SLC9A8	4.62681e-14	0.233958	BRCA-US
SLC7A5		SLC7A5	7.43028e-14	-0.232087	BRCA-US
CRTC3		CRTC3	1.1143e-13	0.230474	BRCA-US
KIDINS220		KIDINS220	2.33284e-13	0.227501	BRCA-US
ENTPD4		ENTPD4	3.46431e-13	0.225893	BRCA-US
ZMIZ1		ZMIZ1	4.81878e-13	0.224541	BRCA-US
PARD3B		PARD3B	2.90891e-12	0.217019	BRCA-US
ZZZ3		ZZZ3	2.9324e-12	0.216985	BRCA-US
PIKFYVE		PIKFYVE	4.15007e-12	0.215499	BRCA-US
FHL2		FHL2	4.26997e-12	0.215377	BRCA-US
AGAP1		AGAP1	5.91236e-12	0.213974	BRCA-US
STAU2		STAU2	6.04643e-12	0.213877	BRCA-US
RANBP10		RANBP10	6.84505e-12	0.21334	BRCA-US
NFRKB		NFRKB	8.13397e-12	0.21259	BRCA-US
POU2F1		POU2F1	8.43066e-12	0.212434	BRCA-US
HLCS		HLCS	8.43562e-12	0.212431	BRCA-US
ANKIB1		ANKIB1	8.65077e-12	0.212321	BRCA-US
ZBTB38		ZBTB38	1.52501e-11	0.209834	BRCA-US
NBPF9		NBPF9	1.61726e-11	0.209574	BRCA-US
MTF1		MTF1	2.54001e-11	0.207568	BRCA-US
MAPRE2		MAPRE2	2.84847e-11	-0.207056	BRCA-US
ADM2		ADM2	4.11822e-11	-0.205398	BRCA-US
KDM4A		KDM4A	4.49416e-11	0.205003	BRCA-US
ZBTB39		ZBTB39	4.53926e-11	0.204958	BRCA-US
KLHL20		KLHL20	4.60253e-11	0.204895	BRCA-US
MED13		MED13	4.9177e-11	0.204595	BRCA-US
FOXN2		FOXN2	5.45075e-11	-0.204128	BRCA-US
ABTB2		ABTB2	5.8406e-11	-0.203814	BRCA-US
PIP5K1A		PIP5K1A	1.03937e-10	0.201173	BRCA-US
C20orf194		C20orf194	1.48202e-10	0.199528	BRCA-US
PPP1R3B		PPP1R3B	1.49195e-10	0.199497	BRCA-US
TNFAIP3		TNFAIP3	1.50368e-10	-0.199461	BRCA-US
NSD1		NSD1	2.39478e-10	0.197282	BRCA-US
PRDM15		PRDM15	2.40172e-10	0.197268	BRCA-US
TTC28		TTC28	2.40613e-10	0.19726	BRCA-US
SUN2		SUN2	4.71922e-10	-0.194061	BRCA-US
CNOT2		CNOT2	4.73738e-10	0.194042	BRCA-US
MGA		MGA	8.2461e-10	0.191368	BRCA-US
RASGRP1		RASGRP1	8.65163e-10	0.191135	BRCA-US
EXOC6B		EXOC6B	9.46782e-10	0.190696	BRCA-US
DAAM1		DAAM1	1.3585e-09	0.188927	BRCA-US
ARSB		ARSB	1.53966e-09	-0.188309	BRCA-US
SUPT6H		SUPT6H	1.5436e-09	0.188297	BRCA-US
KCNG1		KCNG1	2.04319e-09	-0.186906	BRCA-US
NRIP3		NRIP3	4.33829e-09	0.183119	BRCA-US
SIX4		SIX4	4.48506e-09	0.182949	BRCA-US
FOSL2		FOSL2	5.27149e-09	0.182126	BRCA-US
G3BP2		G3BP2	5.383e-09	0.182018	BRCA-US
GCNT2		GCNT2	5.562e-09	-0.181851	BRCA-US
NRP2		NRP2	5.82523e-09	-0.181614	BRCA-US
PPM1H		PPM1H	5.84011e-09	0.181601	BRCA-US
HELZ		HELZ	6.50666e-09	0.181046	BRCA-US
ABL1		ABL1	8.80357e-09	0.179485	BRCA-US
CAMSAP1		CAMSAP1	1.13157e-08	0.178178	BRCA-US
ARHGAP5		ARHGAP5	1.13519e-08	0.178161	BRCA-US
DNAJC13		DNAJC13	1.14031e-08	0.178138	BRCA-US
TGFBR3		TGFBR3	1.55488e-08	0.176509	BRCA-US
DAPK1		DAPK1	1.57575e-08	-0.176439	BRCA-US
GOLGA3		GOLGA3	1.83075e-08	0.175645	BRCA-US
NOTCH1		NOTCH1	2.20094e-08	-0.174666	BRCA-US
UBXN7		UBXN7	2.39261e-08	0.17422	BRCA-US
ZCCHC2		ZCCHC2	3.84895e-08	0.17166	BRCA-US
TES		TES	4.0319e-08	-0.171408	BRCA-US
HGSNAT		HGSNAT	4.72846e-08	0.17054	BRCA-US
CPD		CPD	4.86433e-08	0.170385	BRCA-US
ZNF416		ZNF416	5.09895e-08	0.170127	BRCA-US
TMEM51		TMEM51	5.26599e-08	-0.169951	BRCA-US
RHBDD2		RHBDD2	8.51084e-08	0.167299	BRCA-US
CREB5		CREB5	1.16853e-07	-0.165525	BRCA-US
PHGDH		PHGDH	1.22282e-07	-0.165269	BRCA-US
POM121		POM121	1.30827e-07	0.164888	BRCA-US
PITPNM3		PITPNM3	1.37992e-07	-0.164587	BRCA-US
KIF18B		KIF18B	1.39624e-07	-0.16452	BRCA-US
SLC39A10		SLC39A10	1.70118e-07	0.163398	BRCA-US
FOXO3		FOXO3	3.07642e-07	0.159986	BRCA-US
ULBP1		ULBP1	3.39964e-07	-0.159404	BRCA-US
PAPSS1		PAPSS1	4.37248e-07	-0.157927	BRCA-US
POLR3A		POLR3A	5.22093e-07	0.156878	BRCA-US
CHSY1		CHSY1	6.55485e-07	0.155523	BRCA-US
PGF		PGF	7.31523e-07	-0.154865	BRCA-US
C17orf51		C17orf51	7.45955e-07	-0.154747	BRCA-US
PSAP		PSAP	9.43064e-07	-0.153331	BRCA-US
NT5DC3		NT5DC3	9.61239e-07	0.153215	BRCA-US
BTN3A3		BTN3A3	9.86157e-07	-0.15306	BRCA-US
P2RX1		P2RX1	1.05722e-06	-0.152636	BRCA-US
KDM6B		KDM6B	1.13518e-06	0.152202	BRCA-US
RANBP2		RANBP2	1.29334e-06	0.151403	BRCA-US
DNAH1		DNAH1	1.29528e-06	0.151393	BRCA-US
P4HA2		P4HA2	1.3106e-06	-0.151321	BRCA-US
SPATA20		SPATA20	2.32022e-06	0.14777	BRCA-US
ANKS1A		ANKS1A	3.49248e-06	0.145176	BRCA-US
GK5		GK5	3.74653e-06	0.144726	BRCA-US
APP		APP	4.31614e-06	-0.143815	BRCA-US
ZSCAN12		ZSCAN12	4.91455e-06	0.142974	BRCA-US
HPS3		HPS3	5.15454e-06	0.142664	BRCA-US
TTC33		TTC33	7.23794e-06	0.140439	BRCA-US
SFXN3		SFXN3	8.11254e-06	0.139683	BRCA-US
TET2		TET2	8.19399e-06	0.139617	BRCA-US
TNRC6B		TNRC6B	8.27421e-06	0.139552	BRCA-US
DNAJC3		DNAJC3	8.31687e-06	0.139518	BRCA-US
PTPDC1		PTPDC1	8.38588e-06	0.139463	BRCA-US
TTC38		TTC38	1.11371e-05	0.137564	BRCA-US
GOLGA8B		GOLGA8B	1.17419e-05	0.137207	BRCA-US
SLC33A1		SLC33A1	1.2405e-05	0.136835	BRCA-US
SLC38A8		SLC38A8	1.36903e-05	0.136166	BRCA-US
ZC4H2		ZC4H2	1.74947e-05	-0.134488	BRCA-US
GPATCH2		GPATCH2	1.82271e-05	0.134205	BRCA-US
HERC4		HERC4	1.96477e-05	0.133687	BRCA-US
KIF14		KIF14	2.25052e-05	-0.132743	BRCA-US
HSPA13		HSPA13	2.63938e-05	0.131628	BRCA-US
NUFIP2		NUFIP2	4.2004e-05	0.128324	BRCA-US
ZNF318		ZNF318	4.38365e-05	0.128017	BRCA-US
BACH2		BACH2	5.23914e-05	-0.126725	BRCA-US
MGAT5		MGAT5	6.56718e-05	0.12507	BRCA-US
COL6A2		COL6A2	6.61218e-05	-0.125019	BRCA-US
FOXJ2		FOXJ2	6.96846e-05	0.124632	BRCA-US
LRP12		LRP12	7.40658e-05	-0.12418	BRCA-US
BTN2A2		BTN2A2	9.10478e-05	-0.122639	BRCA-US
PHLPP1		PHLPP1	9.52815e-05	0.122298	BRCA-US
STX16		STX16	0.000106742	0.12144	BRCA-US
ZNF618		ZNF618	0.000119953	0.120553	BRCA-US
ZNF507		ZNF507	0.000130627	0.119901	BRCA-US
ABHD4		ABHD4	0.000165914	0.118055	BRCA-US
ZSCAN12P1		ZSCAN12P1	0.000169244	0.1179	BRCA-US
ZNF438		ZNF438	0.000172613	-0.117747	BRCA-US
QKI		QKI	0.000179971	-0.117421	BRCA-US
WWP2		WWP2	0.000183328	-0.117277	BRCA-US
NDRG4		NDRG4	0.00019351	-0.116853	BRCA-US
PTPRU		PTPRU	0.000224807	-0.115671	BRCA-US
TNIK		TNIK	0.000230796	0.115462	BRCA-US
VANGL1		VANGL1	0.000291829	0.113586	BRCA-US
ACAP2		ACAP2	0.000336606	0.112431	BRCA-US
SH3PXD2B		SH3PXD2B	0.000345009	-0.11223	BRCA-US
MS4A2		MS4A2	0.000361809	0.111842	BRCA-US
PKP2		PKP2	0.000372129	0.111612	BRCA-US
SESN2		SESN2	0.000410712	0.110802	BRCA-US
PPP1R16B		PPP1R16B	0.000416826	-0.11068	BRCA-US
SERPINB8		SERPINB8	0.000443189	-0.110173	BRCA-US
DNAJB1		DNAJB1	0.000462453	0.109821	BRCA-US
ZNF274		ZNF274	0.000554884	0.108297	BRCA-US
CKAP2L		CKAP2L	0.000600758	-0.107627	BRCA-US
IRAK2		IRAK2	0.000759557	-0.105627	BRCA-US
NCOA3		NCOA3	0.000765009	0.105565	BRCA-US
ZDHHC20		ZDHHC20	0.000780917	0.105388	BRCA-US
DDR2		DDR2	0.000908182	-0.104079	BRCA-US
SLC39A14		SLC39A14	0.00122883	-0.101413	BRCA-US
PTPRB		PTPRB	0.00128922	0.100985	BRCA-US
SWAP70		SWAP70	0.00133144	0.100696	BRCA-US
ZFAND2A		ZFAND2A	0.00136054	-0.100502	BRCA-US
BTN3A1		BTN3A1	0.00139844	-0.100254	BRCA-US
DCAF7		DCAF7	0.0014129	0.100162	BRCA-US
IL6R		IL6R	0.00146047	-0.0998626	BRCA-US
NRP1		NRP1	0.00146555	-0.0998312	BRCA-US
ZNF595		ZNF595	0.0017898	0.0980088	BRCA-US
RPTOR		RPTOR	0.00181042	0.0979035	BRCA-US
ELF4		ELF4	0.00187196	-0.0975955	BRCA-US
DEDD2		DEDD2	0.0019863	0.0970472	BRCA-US
VEGFA		VEGFA	0.00207365	-0.0966475	BRCA-US
TFPI		TFPI	0.00221743	-0.0960219	BRCA-US
HYOU1		HYOU1	0.0022525	-0.095875	BRCA-US
KLHL36		KLHL36	0.00234797	-0.0954853	BRCA-US
WDFY1		WDFY1	0.00241492	0.0952206	BRCA-US
SH3BP2		SH3BP2	0.00274218	-0.094016	BRCA-US
RUSC2		RUSC2	0.00284701	-0.0936579	BRCA-US
RAPGEF2		RAPGEF2	0.003421	0.0918871	BRCA-US
ATP2A2		ATP2A2	0.00364382	0.0912719	BRCA-US
H6PD		H6PD	0.00378742	0.0908933	BRCA-US
CLIC4		CLIC4	0.00418258	-0.089915	BRCA-US
MAGT1		MAGT1	0.00432355	0.0895862	BRCA-US
HSPH1		HSPH1	0.00500025	0.0881314	BRCA-US
RASA3		RASA3	0.00513876	-0.0878558	BRCA-US
KLF11		KLF11	0.00588855	-0.0864708	BRCA-US
UBR2		UBR2	0.00593416	0.0863917	BRCA-US
USP9X		USP9X	0.00616986	0.0859919	BRCA-US
UCP3		UCP3	0.00758521	0.0838449	BRCA-US
PFKFB3		PFKFB3	0.00763762	0.0837726	BRCA-US
ITGAV		ITGAV	0.00809497	0.0831592	BRCA-US
ANKRD11		ANKRD11	0.00865185	-0.0824529	BRCA-US
SSH1		SSH1	0.0086729	0.082427	BRCA-US
CTTNBP2NL		CTTNBP2NL	0.00880706	-0.0822632	BRCA-US
ARRDC4		ARRDC4	0.0096182	0.0813182	BRCA-US
PPP1R12B		PPP1R12B	0.0099065	0.0809994	BRCA-US
POLR1A		POLR1A	0.0103419	0.0805332	BRCA-US
GALNTL6		GALNTL6	0.0104946	0.0803738	BRCA-US
CELSR3		CELSR3	0.0116216	0.0792573	BRCA-US
GAB2		GAB2	0.0153315	0.0761577	BRCA-US
EPAS1		EPAS1	0.0171872	-0.0748492	BRCA-US
ZCCHC14		ZCCHC14	0.0193079	0.0734976	BRCA-US
ATP13A3		ATP13A3	0.0198104	0.0731964	BRCA-US
ACHE		ACHE	0.0201736	-0.0729828	BRCA-US
IGSF3		IGSF3	0.0288689	0.0686633	BRCA-US
KLHL24		KLHL24	0.0310221	0.0677703	BRCA-US
SLC6A6		SLC6A6	0.0361225	0.0658502	BRCA-US
IGFN1		IGFN1	0.0384987	0.0650337	BRCA-US
KCTD20		KCTD20	0.0397611	0.0646171	BRCA-US
STXBP5		STXBP5	0.0407306	0.0643048	BRCA-US
PPFIBP2		PPFIBP2	0.0411973	0.0641567	BRCA-US
HUS1		HUS1	0.0555622	0.0601704	BRCA-US
PLEKHA2		PLEKHA2	0.0557438	-0.0601258	BRCA-US
IL1RL1		IL1RL1	0.0572847	0.0597525	BRCA-US
DNHD1		DNHD1	0.0581871	0.0595377	BRCA-US
LRRC40		LRRC40	0.058297	0.0595117	BRCA-US
XRN1		XRN1	0.0611577	0.0588495	BRCA-US
KLHL22		KLHL22	0.0632635	0.0583783	BRCA-US
ABCC1		ABCC1	0.067948	0.0573747	BRCA-US
RUNX2		RUNX2	0.0786252	-0.0552836	BRCA-US
AKAP6		AKAP6	0.0796092	-0.0551027	BRCA-US
MED1		MED1	0.0818208	-0.0547029	BRCA-US
DRP2		DRP2	0.0915491	0.0530413	BRCA-US
ANKRD7		ANKRD7	0.0972546	-0.0521318	BRCA-US
UNC5B		UNC5B	0.10664	0.0507242	BRCA-US
SPAG9		SPAG9	0.110601	0.0501597	BRCA-US
WDR1		WDR1	0.121421	0.0486944	BRCA-US
ALOX5		ALOX5	0.122512	-0.0485525	BRCA-US
DDX60L		DDX60L	0.125774	0.0481338	BRCA-US
GAS2L3		GAS2L3	0.126663	-0.0480211	BRCA-US
BACH1		BACH1	0.130419	-0.0475519	BRCA-US
PPP1R15A		PPP1R15A	0.140934	-0.0462915	BRCA-US
GTPBP1		GTPBP1	0.149043	0.0453681	BRCA-US
SOCS7		SOCS7	0.152625	0.0449724	BRCA-US
CLDN15		CLDN15	0.160797	-0.0440952	BRCA-US
DNAH12		DNAH12	0.17283	0.0428629	BRCA-US
GEM		GEM	0.186646	-0.0415245	BRCA-US
CSRNP1		CSRNP1	0.208655	0.0395359	BRCA-US
TNFRSF14		TNFRSF14	0.208843	0.0395195	BRCA-US
ZBED4		ZBED4	0.215541	-0.0389451	BRCA-US
FAM156A		FAM156A	0.220122	-0.0385596	BRCA-US
TNFRSF10B		TNFRSF10B	0.234459	-0.037389	BRCA-US
TPPP3		TPPP3	0.252479	0.0359873	BRCA-US
CACNA1I		CACNA1I	0.252995	0.0359482	BRCA-US
VCL		VCL	0.313489	-0.0316995	BRCA-US
BCR		BCR	0.344885	-0.0297074	BRCA-US
GRK5		GRK5	0.355375	0.0290678	BRCA-US
CSGALNACT2		CSGALNACT2	0.358003	0.0289095	BRCA-US
CDKN1A		CDKN1A	0.376576	-0.0278105	BRCA-US
INHBE		INHBE	0.384493	-0.0273523	BRCA-US
C2orf72		C2orf72	0.390571	0.0270044	BRCA-US
TXNRD1		TXNRD1	0.436372	-0.0244812	BRCA-US
CDC14B		CDC14B	0.439804	0.0242985	BRCA-US
ATF3		ATF3	0.524242	-0.0200311	BRCA-US
DUSP1		DUSP1	0.532449	0.0196365	BRCA-US
NLGN3		NLGN3	0.535	0.0195145	BRCA-US
ZNF778		ZNF778	0.566428	0.0180341	BRCA-US
USP13		USP13	0.577581	0.0175183	BRCA-US
RAPGEF1		RAPGEF1	0.579354	-0.0174367	BRCA-US
TRIM68		TRIM68	0.583668	0.0172388	BRCA-US
JUN		JUN	0.585521	0.017154	BRCA-US
ABCB1		ABCB1	0.592575	0.0168323	BRCA-US
HIST1H2BN		HIST1H2BN	0.62488	-0.0153804	BRCA-US
DVL3		DVL3	0.633233	0.0150103	BRCA-US
SYNPO		SYNPO	0.655656	-0.0140271	BRCA-US
ZFHX4		ZFHX4	0.672699	0.0132888	BRCA-US
KIF1B		KIF1B	0.678067	-0.0130578	BRCA-US
CDYL		CDYL	0.679535	0.0129947	BRCA-US
DHTKD1		DHTKD1	0.689881	-0.0125518	BRCA-US
MS4A3		MS4A3	0.715224	-0.0114771	BRCA-US
MEF2A		MEF2A	0.746231	-0.01018	BRCA-US
TET3		TET3	0.784874	0.00858704	BRCA-US
KLF6		KLF6	0.800254	-0.00795935	BRCA-US
CYLD		CYLD	0.809992	-0.00756357	BRCA-US
CYP3A5		CYP3A5	0.81371	0.00741276	BRCA-US
HMCN1		HMCN1	0.835625	0.00652726	BRCA-US
TCF20		TCF20	0.862378	0.00545315	BRCA-US
MPZL3		MPZL3	0.890439	0.0043333	BRCA-US
FOXN3		FOXN3	0.900911	-0.00391685	BRCA-US
DNAJC6		DNAJC6	0.953629	-0.00182928	BRCA-US
MITF		MITF	0.961573	0.00151565	BRCA-US
PXN		PXN	0.969786	0.00119154	BRCA-US
CAPN5		CAPN5	0.987138	0.000507114	BRCA-US
ZMAT3		ZMAT3	0.988365	0.000458757	BRCA-US
SLC41A3		SLC41A3	0.995434	-0.000180037	BRCA-US

## Sheet: directMybTargBRCA-US_down_corr
Supplementary Table 4. TCGA correlation analysis of direct 2KR-MYB target genes among BRCA-US patients cohort.
D) Correlations between direct 2KR-MYB target genes identified from the current K562 RNA-Seq analysis showing down-regulated gene expression pattern and MYB expression among the TCGA BRCA-US cohort
gene_symbol	Ens_id		p-value	estimate	Cancer type
XPA		XPA	3.29806e-40	0.4	BRCA-US
NDUFA5		NDUFA5	4.97089e-37	0.38447	BRCA-US
SLC7A8		SLC7A8	2.69556e-36	0.380761	BRCA-US
HEXIM1		HEXIM1	4.56263e-35	0.374444	BRCA-US
MED7		MED7	2.04837e-31	0.354792	BRCA-US
SCCPDH		SCCPDH	1.88023e-30	0.349373	BRCA-US
CITED2		CITED2	5.78966e-28	0.334854	BRCA-US
SRP9		SRP9	3.49588e-27	0.330133	BRCA-US
CA8		CA8	1.10802e-26	0.32706	BRCA-US
CCDC91		CCDC91	9.66038e-26	0.321195	BRCA-US
PPP1R14B		PPP1R14B	1.69793e-25	-0.319646	BRCA-US
RAP2B		RAP2B	5.47681e-24	-0.309898	BRCA-US
GYPC		GYPC	8.92593e-24	-0.308498	BRCA-US
SOCS1		SOCS1	2.76592e-23	-0.305226	BRCA-US
MVD		MVD	4.06988e-23	-0.304099	BRCA-US
TRA2A		TRA2A	5.3388e-23	0.303304	BRCA-US
CTSC		CTSC	8.59281e-23	-0.301904	BRCA-US
S100A11		S100A11	1.08518e-22	-0.301215	BRCA-US
RILP		RILP	1.17438e-22	-0.300981	BRCA-US
FSCN1		FSCN1	1.41556e-22	-0.300428	BRCA-US
MRPS30		MRPS30	1.55171e-22	0.300155	BRCA-US
CISH		CISH	3.05243e-22	0.298138	BRCA-US
PTTG1		PTTG1	3.39942e-22	-0.297816	BRCA-US
ANAPC13		ANAPC13	1.31177e-21	0.293736	BRCA-US
ST8SIA1		ST8SIA1	1.40166e-20	-0.286416	BRCA-US
PFN1		PFN1	1.41068e-20	-0.286396	BRCA-US
PIGQ		PIGQ	5.28097e-20	0.28222	BRCA-US
SRM		SRM	1.76115e-19	-0.278348	BRCA-US
TOR1A		TOR1A	2.22397e-19	0.27759	BRCA-US
SUB1		SUB1	5.80227e-19	0.274452	BRCA-US
PSMB2		PSMB2	9.7985e-19	-0.27272	BRCA-US
WDSUB1		WDSUB1	1.2259e-18	0.271976	BRCA-US
GPN3		GPN3	1.5029e-18	0.271297	BRCA-US
ROGDI		ROGDI	1.57818e-18	0.271134	BRCA-US
RAB3IL1		RAB3IL1	2.26304e-18	-0.269927	BRCA-US
MRPS36		MRPS36	2.72957e-18	0.269297	BRCA-US
CDC25B		CDC25B	1.7052e-17	-0.26305	BRCA-US
NFU1		NFU1	2.51659e-17	0.261702	BRCA-US
PSMG1		PSMG1	3.21013e-17	-0.260854	BRCA-US
RNASE1		RNASE1	1.98965e-16	-0.254403	BRCA-US
FXYD5		FXYD5	2.71123e-16	-0.25329	BRCA-US
CHST3		CHST3	3.33527e-16	-0.252542	BRCA-US
NMI		NMI	8.95551e-16	-0.248943	BRCA-US
EPOR		EPOR	1.0633e-15	0.248311	BRCA-US
G6PC3		G6PC3	1.13283e-15	0.248077	BRCA-US
HAT1		HAT1	1.60308e-15	0.246793	BRCA-US
IL2RG		IL2RG	3.44742e-15	-0.243935	BRCA-US
MND1		MND1	4.2176e-15	-0.243176	BRCA-US
REEP6		REEP6	6.54036e-15	0.241517	BRCA-US
RCN3		RCN3	8.15666e-15	-0.240676	BRCA-US
SNRPG		SNRPG	1.02455e-14	-0.239805	BRCA-US
BTG3		BTG3	1.25744e-14	-0.23902	BRCA-US
IMPDH2		IMPDH2	1.34956e-14	0.238748	BRCA-US
SLC25A37		SLC25A37	1.66742e-14	-0.237933	BRCA-US
CSTB		CSTB	1.7273e-14	-0.237797	BRCA-US
ORAI1		ORAI1	2.26798e-14	-0.236743	BRCA-US
SH3BGRL2		SH3BGRL2	5.75376e-14	0.233099	BRCA-US
PRR5		PRR5	8.13757e-14	-0.231726	BRCA-US
MAGOH		MAGOH	3.02873e-13	-0.226441	BRCA-US
TOMM22		TOMM22	4.29892e-13	-0.22501	BRCA-US
CD53		CD53	6.86277e-13	-0.223083	BRCA-US
AGPAT4		AGPAT4	1.02069e-12	-0.221434	BRCA-US
COPS8		COPS8	1.03232e-12	0.221387	BRCA-US
CDT1		CDT1	1.1353e-12	-0.22099	BRCA-US
APRT		APRT	2.72607e-12	-0.217296	BRCA-US
RCOR2		RCOR2	3.18266e-12	-0.216635	BRCA-US
GLIPR2		GLIPR2	4.13751e-12	-0.215512	BRCA-US
GRK4		GRK4	1.02117e-11	0.211597	BRCA-US
SIPA1		SIPA1	1.37347e-11	-0.210295	BRCA-US
ADRM1		ADRM1	1.77805e-11	-0.209155	BRCA-US
CNOT10		CNOT10	2.08711e-11	0.208443	BRCA-US
RANBP1		RANBP1	2.17123e-11	-0.208268	BRCA-US
TMEM203		TMEM203	2.43382e-11	0.207759	BRCA-US
DNAJC19		DNAJC19	1.2318e-10	0.200387	BRCA-US
LBH		LBH	1.38116e-10	-0.199856	BRCA-US
UQCR10		UQCR10	4.0007e-10	-0.19485	BRCA-US
ACADVL		ACADVL	4.37405e-10	0.194424	BRCA-US
LUC7L3		LUC7L3	6.84384e-10	0.192272	BRCA-US
AES		AES	8.07513e-10	0.19147	BRCA-US
SCP2		SCP2	9.69866e-10	0.190578	BRCA-US
MRPS9		MRPS9	1.53067e-09	-0.188338	BRCA-US
PDLIM1		PDLIM1	2.34208e-09	0.186225	BRCA-US
NDUFB9		NDUFB9	3.33655e-09	-0.184448	BRCA-US
NR2F2		NR2F2	3.56904e-09	0.184108	BRCA-US
NDUFS6		NDUFS6	4.64383e-09	-0.182772	BRCA-US
FAM27C		FAM27C	7.62066e-09	-0.180232	BRCA-US
SLC25A33		SLC25A33	8.99669e-09	-0.179372	BRCA-US
VPS29		VPS29	9.27446e-09	0.179214	BRCA-US
PIM2		PIM2	9.36227e-09	-0.179165	BRCA-US
BOLA3		BOLA3	9.39139e-09	-0.179149	BRCA-US
SNRPC		SNRPC	1.02352e-08	-0.178701	BRCA-US
E2F1		E2F1	1.26427e-08	-0.177597	BRCA-US
RPL22L1		RPL22L1	1.37425e-08	-0.177159	BRCA-US
DBI		DBI	1.52997e-08	-0.176594	BRCA-US
RTN2		RTN2	1.67032e-08	0.176131	BRCA-US
RPS4X		RPS4X	2.20091e-08	0.174666	BRCA-US
MRPL15		MRPL15	2.55308e-08	-0.173873	BRCA-US
CTSA		CTSA	3.58356e-08	-0.172047	BRCA-US
MPHOSPH6		MPHOSPH6	4.15772e-08	-0.171241	BRCA-US
SLAMF6		SLAMF6	4.17993e-08	-0.171212	BRCA-US
PPOX		PPOX	5.61119e-08	0.169602	BRCA-US
SLC38A5		SLC38A5	9.58856e-08	-0.166634	BRCA-US
ZNF444		ZNF444	1.03293e-07	0.166217	BRCA-US
B3GALT6		B3GALT6	1.25884e-07	0.165105	BRCA-US
MYL12A		MYL12A	1.63589e-07	-0.163621	BRCA-US
ZNF467		ZNF467	1.73275e-07	0.163293	BRCA-US
ESPN		ESPN	1.77527e-07	0.163155	BRCA-US
COMTD1		COMTD1	2.10608e-07	-0.162177	BRCA-US
PHLDA2		PHLDA2	2.23543e-07	-0.161834	BRCA-US
IRF2BP1		IRF2BP1	2.33257e-07	0.161589	BRCA-US
MGST2		MGST2	2.34028e-07	0.16157	BRCA-US
SSU72		SSU72	2.35313e-07	-0.161539	BRCA-US
NUP35		NUP35	2.45112e-07	0.161303	BRCA-US
DPCD		DPCD	2.48556e-07	0.161223	BRCA-US
MRPL47		MRPL47	2.59714e-07	-0.160969	BRCA-US
EIF4E2		EIF4E2	3.31779e-07	-0.159546	BRCA-US
KLHDC3		KLHDC3	3.91125e-07	-0.158583	BRCA-US
UBE2I		UBE2I	4.26622e-07	0.158072	BRCA-US
TEAD4		TEAD4	4.67545e-07	-0.157532	BRCA-US
PSMD13		PSMD13	5.19101e-07	-0.156913	BRCA-US
ZNF521		ZNF521	1.00383e-06	-0.152952	BRCA-US
PTGES2		PTGES2	1.03302e-06	-0.152777	BRCA-US
ZNF580		ZNF580	1.23664e-06	0.151678	BRCA-US
CCDC86		CCDC86	1.93973e-06	-0.148893	BRCA-US
CISD1		CISD1	1.98277e-06	-0.148755	BRCA-US
BLMH		BLMH	2.15637e-06	0.14823	BRCA-US
TMEM179B		TMEM179B	2.23777e-06	0.147998	BRCA-US
SLC39A4		SLC39A4	2.97987e-06	-0.146188	BRCA-US
DMAP1		DMAP1	3.15977e-06	0.145815	BRCA-US
SEPHS2		SEPHS2	3.26769e-06	0.145601	BRCA-US
C2orf76		C2orf76	3.30625e-06	0.145526	BRCA-US
TBCA		TBCA	3.38495e-06	0.145376	BRCA-US
CKS2		CKS2	5.22871e-06	-0.142571	BRCA-US
MRPS18A		MRPS18A	6.53748e-06	-0.14111	BRCA-US
BAX		BAX	7.01691e-06	-0.140643	BRCA-US
NXT1		NXT1	7.31031e-06	-0.140373	BRCA-US
VMA21		VMA21	7.37781e-06	0.140312	BRCA-US
CYCS		CYCS	8.19855e-06	-0.139613	BRCA-US
TBXA2R		TBXA2R	8.37683e-06	-0.13947	BRCA-US
CLEC2L		CLEC2L	9.38299e-06	-0.138714	BRCA-US
TSC22D4		TSC22D4	1.29294e-05	-0.136555	BRCA-US
GCSH		GCSH	1.35313e-05	-0.136246	BRCA-US
RAB11B		RAB11B	1.50853e-05	0.135504	BRCA-US
UCHL3		UCHL3	1.88286e-05	-0.133981	BRCA-US
SSBP1		SSBP1	2.12532e-05	-0.133142	BRCA-US
THYN1		THYN1	2.35756e-05	0.132419	BRCA-US
NAP1L1		NAP1L1	2.40328e-05	0.132285	BRCA-US
SNX3		SNX3	4.16241e-05	-0.12839	BRCA-US
CCDC61		CCDC61	4.17008e-05	0.128377	BRCA-US
MRPL36		MRPL36	4.64019e-05	-0.127606	BRCA-US
ERH		ERH	4.79137e-05	0.127374	BRCA-US
SAR1A		SAR1A	5.32852e-05	0.126602	BRCA-US
GAL		GAL	5.68813e-05	-0.126125	BRCA-US
GMNN		GMNN	6.41736e-05	-0.12524	BRCA-US
BLOC1S2		BLOC1S2	6.60946e-05	0.125022	BRCA-US
POLB		POLB	6.96395e-05	0.124637	BRCA-US
C2orf88		C2orf88	7.35048e-05	-0.124237	BRCA-US
RPL37		RPL37	9.2332e-05	-0.122534	BRCA-US
HSBP1		HSBP1	0.000103909	0.121644	BRCA-US
COMMD8		COMMD8	0.000108475	0.121318	BRCA-US
FKBP3		FKBP3	0.000123531	0.120329	BRCA-US
PAF1		PAF1	0.000129615	0.119961	BRCA-US
ATP5J		ATP5J	0.000131481	-0.119851	BRCA-US
ATG4C		ATG4C	0.000166244	0.11804	BRCA-US
NRGN		NRGN	0.000170908	-0.117824	BRCA-US
TXNL1		TXNL1	0.00017446	0.117664	BRCA-US
MMADHC		MMADHC	0.00018637	0.117148	BRCA-US
HS3ST3A1		HS3ST3A1	0.000194914	-0.116796	BRCA-US
ZBTB8OS		ZBTB8OS	0.000268535	-0.114255	BRCA-US
CISD2		CISD2	0.000275784	0.114041	BRCA-US
ISYNA1		ISYNA1	0.000308303	0.113143	BRCA-US
CNIH4		CNIH4	0.000327043	-0.112665	BRCA-US
ELMO3		ELMO3	0.000384167	0.111351	BRCA-US
ATF7IP2		ATF7IP2	0.000400588	0.111008	BRCA-US
SLC39A8		SLC39A8	0.000407366	0.11087	BRCA-US
TPST2		TPST2	0.000425064	0.110519	BRCA-US
TMEM164		TMEM164	0.000492922	0.109289	BRCA-US
PLP2		PLP2	0.000506227	-0.109067	BRCA-US
RPP38		RPP38	0.00051479	-0.108927	BRCA-US
DAD1		DAD1	0.000579547	0.107931	BRCA-US
CFDP1		CFDP1	0.000622444	-0.107327	BRCA-US
TCEA2		TCEA2	0.000669144	0.106712	BRCA-US
SPC25		SPC25	0.000671102	-0.106687	BRCA-US
CCDC34		CCDC34	0.000672064	0.106675	BRCA-US
HNRNPA0		HNRNPA0	0.000701415	0.10631	BRCA-US
GAR1		GAR1	0.000905813	-0.104102	BRCA-US
OSBPL6		OSBPL6	0.00106275	0.102701	BRCA-US
FTH1		FTH1	0.00115409	-0.101972	BRCA-US
PROS1		PROS1	0.00129787	-0.100925	BRCA-US
SNRPF		SNRPF	0.00146114	-0.0998584	BRCA-US
CHMP2A		CHMP2A	0.00146493	0.099835	BRCA-US
PSMA3		PSMA3	0.00162071	-0.0989174	BRCA-US
GINS1		GINS1	0.00182171	-0.0978463	BRCA-US
RHPN1		RHPN1	0.00253586	0.094759	BRCA-US
RABIF		RABIF	0.00262182	0.094443	BRCA-US
RRS1		RRS1	0.00268958	-0.0942005	BRCA-US
ALG6		ALG6	0.00283784	0.0936887	BRCA-US
SLC2A1		SLC2A1	0.00324523	-0.0923987	BRCA-US
NME2		NME2	0.00333846	-0.0921243	BRCA-US
PSMB1		PSMB1	0.00394599	-0.0904901	BRCA-US
TRMT61A		TRMT61A	0.00456652	-0.0890416	BRCA-US
HEMGN		HEMGN	0.00471652	-0.0887183	BRCA-US
ATP5G1		ATP5G1	0.00507082	-0.0879901	BRCA-US
DUSP14		DUSP14	0.00672536	0.0851012	BRCA-US
HOXB4		HOXB4	0.00700135	0.084683	BRCA-US
SRI		SRI	0.00735085	0.0841742	BRCA-US
TMEM52		TMEM52	0.00750061	-0.0839627	BRCA-US
PRKAG2		PRKAG2	0.00764648	0.0837604	BRCA-US
ZNF692		ZNF692	0.00845421	0.0826988	BRCA-US
LGALS12		LGALS12	0.00847691	-0.0826703	BRCA-US
ADCK1		ADCK1	0.00940416	0.0815605	BRCA-US
NME4		NME4	0.00950589	0.0814447	BRCA-US
MAGOHB		MAGOHB	0.00964509	-0.0812881	BRCA-US
CRLS1		CRLS1	0.0120059	0.0788985	BRCA-US
HMGN3		HMGN3	0.0128834	-0.0781158	BRCA-US
FSTL3		FSTL3	0.0129994	0.0780159	BRCA-US
IGSF10		IGSF10	0.014749	-0.0765973	BRCA-US
FKBP2		FKBP2	0.0158458	-0.0757818	BRCA-US
EGLN3		EGLN3	0.017054	-0.074939	BRCA-US
FAM162A		FAM162A	0.0170894	0.074915	BRCA-US
PGRMC1		PGRMC1	0.0179423	0.0743521	BRCA-US
SNRPD3		SNRPD3	0.0179803	-0.0743275	BRCA-US
RNFT2		RNFT2	0.0180118	-0.0743072	BRCA-US
RNASEH2B		RNASEH2B	0.0180404	0.0742888	BRCA-US
SMS		SMS	0.019893	-0.0731475	BRCA-US
CFD		CFD	0.0199888	0.0730911	BRCA-US
DNMT3A		DNMT3A	0.0200655	-0.0730461	BRCA-US
GTF3A		GTF3A	0.0237196	0.0710568	BRCA-US
DCAF13		DCAF13	0.0238344	-0.0709988	BRCA-US
RNASEK		RNASEK	0.0247011	-0.0705681	BRCA-US
PHB		PHB	0.0258806	-0.0700025	BRCA-US
ACSBG1		ACSBG1	0.0269953	-0.0694881	BRCA-US
AK1		AK1	0.0294173	-0.0684305	BRCA-US
MBIP		MBIP	0.0300005	0.0681872	BRCA-US
MRPL45		MRPL45	0.0344693	0.0664457	BRCA-US
HCFC1R1		HCFC1R1	0.0357697	0.0659753	BRCA-US
FOS		FOS	0.0360267	0.0658841	BRCA-US
PDCL3		PDCL3	0.0362724	-0.0657974	BRCA-US
FXN		FXN	0.0400469	-0.0645244	BRCA-US
VKORC1		VKORC1	0.0414117	-0.0640891	BRCA-US
HINT1		HINT1	0.0450024	0.0629992	BRCA-US
NGDN		NGDN	0.0494751	0.0617396	BRCA-US
CERCAM		CERCAM	0.0529033	-0.0608372	BRCA-US
SBDS		SBDS	0.0559008	0.0600874	BRCA-US
PDCD2		PDCD2	0.0590609	0.0593323	BRCA-US
EEF1A2		EEF1A2	0.0646811	0.0580683	BRCA-US
RPL14		RPL14	0.0696176	0.0570307	BRCA-US
CAPNS1		CAPNS1	0.0742686	0.056107	BRCA-US
RPL28		RPL28	0.0763153	-0.0557154	BRCA-US
JTB		JTB	0.0785685	-0.055294	BRCA-US
GLB1L3		GLB1L3	0.0839852	-0.0543199	BRCA-US
GADD45A		GADD45A	0.0840463	0.0543092	BRCA-US
TXNL4A		TXNL4A	0.0853838	-0.0540767	BRCA-US
FXYD1		FXYD1	0.0895808	-0.0533655	BRCA-US
HMGN1		HMGN1	0.0970383	0.0521655	BRCA-US
FIBP		FIBP	0.0995914	0.0517716	BRCA-US
THOC7		THOC7	0.100781	0.0515908	BRCA-US
MYL4		MYL4	0.102139	-0.0513865	BRCA-US
TYMS		TYMS	0.106314	-0.0507715	BRCA-US
MRPL22		MRPL22	0.116003	0.0494148	BRCA-US
CHCHD1		CHCHD1	0.116442	0.0493554	BRCA-US
TXN2		TXN2	0.11654	-0.0493422	BRCA-US
YWHAH		YWHAH	0.117739	-0.0491811	BRCA-US
CCDC116		CCDC116	0.118857	0.0490321	BRCA-US
EDF1		EDF1	0.124924	-0.048242	BRCA-US
CCS		CCS	0.126358	-0.0480597	BRCA-US
BNIP3		BNIP3	0.148281	0.0454531	BRCA-US
CLPP		CLPP	0.155231	-0.0446888	BRCA-US
GATA1		GATA1	0.155573	0.0446519	BRCA-US
HIST1H4H		HIST1H4H	0.16309	-0.0438552	BRCA-US
CENPB		CENPB	0.163488	-0.0438137	BRCA-US
SLBP		SLBP	0.176063	0.0425428	BRCA-US
R3HCC1		R3HCC1	0.185053	0.041675	BRCA-US
H19		H19	0.19483	-0.040766	BRCA-US
MYPOP		MYPOP	0.196226	-0.040639	BRCA-US
RPS11		RPS11	0.219216	-0.0386354	BRCA-US
IL1R1		IL1R1	0.242098	-0.0367859	BRCA-US
ABCC9		ABCC9	0.275458	-0.0342974	BRCA-US
DPP7		DPP7	0.275507	0.0342939	BRCA-US
ZNF672		ZNF672	0.279779	0.0339905	BRCA-US
ITIH5		ITIH5	0.282186	-0.033821	BRCA-US
IER5L		IER5L	0.302107	-0.0324538	BRCA-US
SNPH		SNPH	0.310444	0.0318995	BRCA-US
PVT1		PVT1	0.312232	0.0317819	BRCA-US
MRPL17		MRPL17	0.320042	-0.0312733	BRCA-US
POLA2		POLA2	0.32284	-0.0310931	BRCA-US
FANCL		FANCL	0.341677	0.0299054	BRCA-US
SUGT1		SUGT1	0.35444	-0.0291243	BRCA-US
LSM3		LSM3	0.361241	0.0287154	BRCA-US
HSD17B11		HSD17B11	0.37913	-0.0276621	BRCA-US
TMEM14B		TMEM14B	0.382993	-0.0274387	BRCA-US
RPS25		RPS25	0.394952	-0.0267556	BRCA-US
NOC4L		NOC4L	0.406476	-0.0261092	BRCA-US
KLF1		KLF1	0.418944	-0.025422	BRCA-US
DYNLRB1		DYNLRB1	0.440407	0.0242665	BRCA-US
POLE2		POLE2	0.441599	0.0242033	BRCA-US
RAB12		RAB12	0.443869	-0.0240832	BRCA-US
HSPBP1		HSPBP1	0.446001	-0.0239707	BRCA-US
UBXN1		UBXN1	0.448691	-0.0238292	BRCA-US
SPDYC		SPDYC	0.45632	-0.0234305	BRCA-US
UBAC1		UBAC1	0.460823	0.023197	BRCA-US
COPS6		COPS6	0.462722	-0.0230988	BRCA-US
ASPSCR1		ASPSCR1	0.477725	-0.0223314	BRCA-US
UCP2		UCP2	0.487191	-0.0218539	BRCA-US
RAB13		RAB13	0.499944	0.0212185	BRCA-US
GABRG2		GABRG2	0.504581	0.0209896	BRCA-US
DTNBP1		DTNBP1	0.524472	0.02002	BRCA-US
FOXA3		FOXA3	0.5305	-0.0197299	BRCA-US
RPL36AL		RPL36AL	0.536669	0.0194348	BRCA-US
CLNS1A		CLNS1A	0.543743	0.0190984	BRCA-US
DNAH14		DNAH14	0.544515	-0.0190618	BRCA-US
RPL32		RPL32	0.560778	-0.0182972	BRCA-US
MFF		MFF	0.577106	0.0175402	BRCA-US
SLC29A1		SLC29A1	0.578346	-0.0174831	BRCA-US
AKT1S1		AKT1S1	0.604204	0.0163056	BRCA-US
LPCAT1		LPCAT1	0.6174	0.0157135	BRCA-US
TMEM11		TMEM11	0.639383	-0.0147392	BRCA-US
CMAS		CMAS	0.640013	-0.0147115	BRCA-US
UROD		UROD	0.644128	-0.0145308	BRCA-US
FAM110A		FAM110A	0.66348	0.0136872	BRCA-US
ARPC3		ARPC3	0.689413	-0.0125718	BRCA-US
SCAMP3		SCAMP3	0.690641	0.0125193	BRCA-US
TMEM126A		TMEM126A	0.691749	0.0124721	BRCA-US
ZNF367		ZNF367	0.698147	0.0121997	BRCA-US
CALM1		CALM1	0.701467	0.0120587	BRCA-US
UBE2J2		UBE2J2	0.707231	-0.0118145	BRCA-US
CDKN1C		CDKN1C	0.708403	-0.011765	BRCA-US
EBPL		EBPL	0.708571	0.0117579	BRCA-US
MRPS33		MRPS33	0.715337	0.0114723	BRCA-US
CA11		CA11	0.730035	0.0108552	BRCA-US
SOD1		SOD1	0.749132	-0.0100595	BRCA-US
EPN1		EPN1	0.759065	-0.00964824	BRCA-US
SNHG3		SNHG3	0.776735	-0.00892057	BRCA-US
MOSPD3		MOSPD3	0.807758	0.00765425	BRCA-US
ERP29		ERP29	0.829139	-0.00678877	BRCA-US
EED		EED	0.844582	-0.00616684	BRCA-US
C6orf203		C6orf203	0.850051	-0.00594719	BRCA-US
GAS6		GAS6	0.894214	-0.0041831	BRCA-US
RCN2		RCN2	0.916092	0.00331435	BRCA-US
MLF1		MLF1	0.948643	-0.00202626	BRCA-US
RFESD		RFESD	0.949426	-0.00199531	BRCA-US
PPP1CA		PPP1CA	0.956703	-0.00170792	BRCA-US
CDCA7L		CDCA7L	0.970843	-0.00114982	BRCA-US
RFXANK		RFXANK	0.973394	0.00104917	BRCA-US
HSPB11		HSPB11	0.985462	0.000573218	BRCA-US
TPRKB		TPRKB	0.990282	0.000383141	BRCA-US
TNNI3		TNNI3	0.998239	6.94385e-05	BRCA-US

## Sheet: directMybTargCOAD-US_up_corr
Supplementary Table 4. TCGA correlation analysis of direct 2KR-MYB target genes among COAD-US patients cohort.
E) Correlations between direct 2KR-MYB target genes identified from the current K562 RNA-Seq analysis showing up-regulated gene expression pattern and MYB expression among the TCGA COAD-US cohort
gene_symbol	Ens_id		p-value	estimate	Cancer type
ZBTB38		ZBTB38	4.27585e-31	0.524238	COAD-US
DNMBP		DNMBP	9.77782e-30	0.513791	COAD-US
FRYL		FRYL	5.64348e-29	0.507777	COAD-US
ZNF318		ZNF318	3.4794e-28	0.501408	COAD-US
TRIM2		TRIM2	4.30197e-27	0.492376	COAD-US
SNX30		SNX30	3.22288e-25	0.476219	COAD-US
TCF20		TCF20	8.918e-25	0.472281	COAD-US
LARS2		LARS2	8.50194e-24	0.46337	COAD-US
ATP13A3		ATP13A3	2.30196e-23	0.459349	COAD-US
CLASP2		CLASP2	3.99037e-22	0.447529	COAD-US
DUSP16		DUSP16	1.97246e-21	0.4407	COAD-US
POLR1A		POLR1A	4.02575e-21	0.437601	COAD-US
STAG2		STAG2	5.99413e-21	0.435857	COAD-US
ZSWIM5		ZSWIM5	1.49914e-20	0.431804	COAD-US
GK5		GK5	1.58936e-20	0.431544	COAD-US
CDC14B		CDC14B	6.50275e-20	0.425201	COAD-US
OCRL		OCRL	7.88266e-20	0.424324	COAD-US
ANKS1A		ANKS1A	8.54641e-20	0.423955	COAD-US
CDYL		CDYL	1.00863e-19	0.423197	COAD-US
TET3		TET3	1.01679e-19	0.42316	COAD-US
ZZZ3		ZZZ3	4.04688e-19	0.416764	COAD-US
ZNF558		ZNF558	6.57433e-19	0.414484	COAD-US
ZNF823		ZNF823	7.29378e-19	0.413994	COAD-US
OSBP		OSBP	7.78211e-19	0.413688	COAD-US
WDFY1		WDFY1	1.9205e-18	0.409385	COAD-US
PTPDC1		PTPDC1	5.21813e-18	0.404551	COAD-US
KIDINS220		KIDINS220	1.47757e-17	0.399432	COAD-US
PPFIBP2		PPFIBP2	3.28171e-17	0.395446	COAD-US
ZBED4		ZBED4	5.87609e-17	0.392502	COAD-US
STX16		STX16	1.73373e-16	0.386955	COAD-US
ZBTB44		ZBTB44	3.08144e-16	0.383963	COAD-US
NUFIP2		NUFIP2	8.75281e-16	0.378451	COAD-US
KDM4A		KDM4A	2.52166e-15	0.372757	COAD-US
PPARGC1B		PPARGC1B	5.46227e-15	0.368525	COAD-US
CKAP2L		CKAP2L	4.61008e-14	0.356511	COAD-US
ZBTB39		ZBTB39	5.08399e-14	0.355948	COAD-US
PPM1H		PPM1H	6.05574e-14	0.354938	COAD-US
CHD6		CHD6	1.14688e-13	0.351219	COAD-US
RBM47		RBM47	1.2954e-13	0.350505	COAD-US
TRIM68		TRIM68	1.3695e-13	0.350178	COAD-US
DHTKD1		DHTKD1	1.43721e-13	0.349894	COAD-US
AGAP1		AGAP1	1.74746e-13	0.34874	COAD-US
NEO1		NEO1	1.97777e-13	0.348007	COAD-US
MDM1		MDM1	4.12667e-13	0.343613	COAD-US
KCTD20		KCTD20	8.5202e-13	0.339212	COAD-US
ZSCAN12		ZSCAN12	1.27977e-12	0.336712	COAD-US
PARD3B		PARD3B	1.53457e-12	0.335589	COAD-US
KLHL24		KLHL24	1.90584e-12	0.334242	COAD-US
ABL1		ABL1	2.33104e-12	0.332985	COAD-US
ABCC1		ABCC1	5.33168e-12	0.327758	COAD-US
ABLIM3		ABLIM3	1.18007e-11	-0.322643	COAD-US
ZC4H2		ZC4H2	1.72983e-11	0.320146	COAD-US
PKP2		PKP2	2.41711e-11	0.317942	COAD-US
POLR3A		POLR3A	2.74384e-11	0.317103	COAD-US
ZBTB41		ZBTB41	4.40885e-11	0.313938	COAD-US
NRIP1		NRIP1	4.64139e-11	0.313593	COAD-US
PANK3		PANK3	5.36828e-11	0.312613	COAD-US
PTPRB		PTPRB	1.06456e-10	0.307954	COAD-US
CTTNBP2NL		CTTNBP2NL	1.15405e-10	0.307399	COAD-US
RAPGEF2		RAPGEF2	1.1542e-10	0.307398	COAD-US
SP1		SP1	1.52482e-10	0.305475	COAD-US
LRRC40		LRRC40	1.92304e-10	0.303862	COAD-US
RHBDD2		RHBDD2	2.12762e-10	-0.303156	COAD-US
JUN		JUN	2.44791e-10	0.302174	COAD-US
DCAF7		DCAF7	2.49074e-10	0.302052	COAD-US
ANKIB1		ANKIB1	2.56294e-10	0.301851	COAD-US
CCNT2		CCNT2	3.04636e-10	0.300634	COAD-US
ZNF507		ZNF507	3.06623e-10	0.300588	COAD-US
PLEKHA2		PLEKHA2	3.38458e-10	0.29989	COAD-US
ERCC4		ERCC4	3.95836e-10	0.298779	COAD-US
CNOT2		CNOT2	4.21824e-10	0.298326	COAD-US
TTC33		TTC33	4.77296e-10	0.297445	COAD-US
CLCN3		CLCN3	4.92987e-10	0.297214	COAD-US
MGA		MGA	6.3109e-10	0.295441	COAD-US
GAS2L3		GAS2L3	8.00408e-10	0.293724	COAD-US
ZNF274		ZNF274	8.11672e-10	0.293622	COAD-US
HUS1		HUS1	1.44428e-09	0.289408	COAD-US
KIF14		KIF14	1.64541e-09	0.288445	COAD-US
HPS3		HPS3	1.85234e-09	0.287567	COAD-US
UPP1		UPP1	2.71533e-09	-0.284711	COAD-US
MTF1		MTF1	2.81206e-09	0.284447	COAD-US
LARP4		LARP4	3.02922e-09	0.283888	COAD-US
HSPH1		HSPH1	3.05153e-09	0.283832	COAD-US
GOLGB1		GOLGB1	3.27934e-09	0.283289	COAD-US
MED13		MED13	3.95173e-09	0.281876	COAD-US
DGKD		DGKD	4.26574e-09	0.281295	COAD-US
SLC6A6		SLC6A6	5.60255e-09	0.279211	COAD-US
NCOA3		NCOA3	7.62446e-09	0.276834	COAD-US
SPAG9		SPAG9	9.06672e-09	0.275488	COAD-US
ZCCHC14		ZCCHC14	1.19517e-08	0.273326	COAD-US
G3BP2		G3BP2	1.20398e-08	0.273268	COAD-US
STAU2		STAU2	1.9372e-08	0.269501	COAD-US
SLC33A1		SLC33A1	2.22915e-08	0.268377	COAD-US
MGAT5		MGAT5	3.0014e-08	0.26598	COAD-US
FOXN2		FOXN2	3.06613e-08	0.265807	COAD-US
ZDHHC20		ZDHHC20	3.54532e-08	0.264627	COAD-US
CDKN1A		CDKN1A	3.96087e-08	-0.263723	COAD-US
VANGL1		VANGL1	4.24062e-08	0.263164	COAD-US
EYA3		EYA3	5.21361e-08	0.261466	COAD-US
TXNRD1		TXNRD1	5.44805e-08	0.261103	COAD-US
STK39		STK39	6.59706e-08	0.259516	COAD-US
SPTY2D1		SPTY2D1	6.90277e-08	0.259139	COAD-US
DICER1		DICER1	8.18748e-08	0.257712	COAD-US
VEZF1		VEZF1	8.7598e-08	0.257145	COAD-US
SOCS7		SOCS7	9.1382e-08	0.25679	COAD-US
HERC4		HERC4	9.61294e-08	0.256363	COAD-US
TMED8		TMED8	1.087e-07	0.255325	COAD-US
FOXO3		FOXO3	1.42736e-07	0.253007	COAD-US
HIPK1		HIPK1	2.15695e-07	0.249451	COAD-US
CPEB2		CPEB2	2.20401e-07	0.249263	COAD-US
FOXN3		FOXN3	2.33995e-07	0.248743	COAD-US
COL6A2		COL6A2	2.83882e-07	-0.247054	COAD-US
GAB2		GAB2	2.90132e-07	0.246863	COAD-US
SPEN		SPEN	2.99752e-07	0.246576	COAD-US
AHCYL1		AHCYL1	3.12616e-07	0.246207	COAD-US
UBR2		UBR2	3.22264e-07	0.245939	COAD-US
CCNT1		CCNT1	3.56591e-07	0.245045	COAD-US
ZNF395		ZNF395	3.60538e-07	0.244948	COAD-US
OTUD3		OTUD3	3.61086e-07	0.244934	COAD-US
LNX2		LNX2	7.33095e-07	0.23858	COAD-US
RANBP2		RANBP2	9.64843e-07	0.236066	COAD-US
PTPRU		PTPRU	9.78524e-07	-0.235937	COAD-US
USP9X		USP9X	1.15632e-06	0.234394	COAD-US
DAAM1		DAAM1	1.16706e-06	0.234309	COAD-US
KLHL22		KLHL22	1.19912e-06	-0.234057	COAD-US
ZBTB43		ZBTB43	1.27308e-06	0.233501	COAD-US
CPD		CPD	1.71254e-06	0.230724	COAD-US
DNAJC6		DNAJC6	1.81932e-06	0.230153	COAD-US
GPATCH2		GPATCH2	2.24295e-06	0.228166	COAD-US
ARHGAP5		ARHGAP5	2.96065e-06	0.225504	COAD-US
DAPK1		DAPK1	3.49608e-06	-0.223894	COAD-US
WDR31		WDR31	4.25259e-06	0.221982	COAD-US
XIAP		XIAP	4.92737e-06	0.220533	COAD-US
STON2		STON2	5.11781e-06	0.220158	COAD-US
ACAP2		ACAP2	5.25522e-06	0.219896	COAD-US
TES		TES	5.44119e-06	0.219551	COAD-US
CNNM4		CNNM4	6.11709e-06	0.218387	COAD-US
MYO6		MYO6	6.24598e-06	0.218179	COAD-US
DNAJC13		DNAJC13	7.67771e-06	0.216109	COAD-US
LRP12		LRP12	8.48766e-06	0.215096	COAD-US
SLC9A8		SLC9A8	9.93107e-06	0.2135	COAD-US
DNAJB11		DNAJB11	1.17207e-05	0.211802	COAD-US
PRDM15		PRDM15	1.23171e-05	0.211291	COAD-US
NKTR		NKTR	1.3688e-05	0.2102	COAD-US
STC2		STC2	1.37611e-05	0.210145	COAD-US
KIF18B		KIF18B	1.77361e-05	0.207498	COAD-US
DGKE		DGKE	1.92658e-05	0.206627	COAD-US
ABHD4		ABHD4	2.02635e-05	-0.206094	COAD-US
ALOX5		ALOX5	2.22367e-05	-0.20511	COAD-US
WWP2		WWP2	2.62395e-05	0.203344	COAD-US
KIF1B		KIF1B	3.79027e-05	0.199365	COAD-US
RANBP10		RANBP10	3.83222e-05	0.199245	COAD-US
NOTCH1		NOTCH1	3.83794e-05	0.199229	COAD-US
H6PD		H6PD	4.12321e-05	0.198444	COAD-US
KLHL20		KLHL20	4.7272e-05	0.196938	COAD-US
VEGFA		VEGFA	6.28619e-05	0.193761	COAD-US
POLK		POLK	8.01031e-05	0.191018	COAD-US
NSD1		NSD1	8.06344e-05	0.190943	COAD-US
ARHGAP19		ARHGAP19	8.69093e-05	0.190087	COAD-US
PIKFYVE		PIKFYVE	0.000103422	0.188085	COAD-US
STXBP5		STXBP5	0.000104781	0.187934	COAD-US
CELSR3		CELSR3	0.000106821	0.187711	COAD-US
CD82		CD82	0.000112984	-0.18706	COAD-US
CNOT6L		CNOT6L	0.000126744	0.185719	COAD-US
PSAP		PSAP	0.000142209	-0.184366	COAD-US
MED1		MED1	0.000146936	0.18398	COAD-US
ZNF175		ZNF175	0.000159951	0.182975	COAD-US
WDFY3		WDFY3	0.000168419	0.182361	COAD-US
ZNF416		ZNF416	0.000171298	0.182159	COAD-US
MAGT1		MAGT1	0.000180445	0.181538	COAD-US
TFPI		TFPI	0.000264628	-0.176899	COAD-US
HGSNAT		HGSNAT	0.000280266	0.176193	COAD-US
FNDC4		FNDC4	0.000282285	-0.176105	COAD-US
SUPT6H		SUPT6H	0.000319752	0.174563	COAD-US
HTT		HTT	0.000319844	0.174559	COAD-US
INO80D		INO80D	0.00039305	0.171981	COAD-US
UBXN7		UBXN7	0.000411924	0.171389	COAD-US
NFRKB		NFRKB	0.00043001	0.170845	COAD-US
ZNF548		ZNF548	0.000484621	0.169323	COAD-US
TTBK2		TTBK2	0.000531759	0.168133	COAD-US
SERPINB8		SERPINB8	0.000649432	-0.165541	COAD-US
HELZ		HELZ	0.000783155	0.16308	COAD-US
CAMSAP1		CAMSAP1	0.000799596	0.162805	COAD-US
DPP9		DPP9	0.000818497	0.162494	COAD-US
POM121		POM121	0.000838166	0.162179	COAD-US
ATP2A2		ATP2A2	0.000939324	0.160656	COAD-US
P4HA2		P4HA2	0.00102504	-0.15948	COAD-US
RBM43		RBM43	0.00108869	0.158664	COAD-US
TNKS		TNKS	0.00111714	0.158313	COAD-US
PJA2		PJA2	0.00113188	0.158135	COAD-US
UBE2H		UBE2H	0.00161171	0.153253	COAD-US
DNAJC3		DNAJC3	0.00167743	0.152691	COAD-US
ZNF778		ZNF778	0.0016839	0.152637	COAD-US
ZNF281		ZNF281	0.00168988	0.152587	COAD-US
ZNF236		ZNF236	0.00178847	0.151788	COAD-US
KLF6		KLF6	0.00186123	0.151223	COAD-US
P2RX1		P2RX1	0.00187324	-0.151132	COAD-US
NEDD4L		NEDD4L	0.00204915	0.149853	COAD-US
APP		APP	0.00210445	0.149472	COAD-US
FOXJ2		FOXJ2	0.00233507	0.147975	COAD-US
GRK5		GRK5	0.00237036	-0.147758	COAD-US
SPATA6		SPATA6	0.00240522	0.147546	COAD-US
CDC42BPB		CDC42BPB	0.00285511	0.14504	COAD-US
PARP11		PARP11	0.00293686	0.144624	COAD-US
BTBD9		BTBD9	0.00310897	0.143781	COAD-US
LPIN1		LPIN1	0.00325286	0.143109	COAD-US
TET2		TET2	0.00325598	0.143094	COAD-US
NBPF9		NBPF9	0.00332409	-0.142786	COAD-US
DDIT4		DDIT4	0.00342507	-0.142338	COAD-US
DNAH12		DNAH12	0.00357102	-0.141712	COAD-US
FBXW11		FBXW11	0.00396316	0.140138	COAD-US
HLCS		HLCS	0.00437401	0.138634	COAD-US
CRTC3		CRTC3	0.00438718	0.138588	COAD-US
TNFRSF14		TNFRSF14	0.00455684	-0.138005	COAD-US
GKAP1		GKAP1	0.00461077	0.137824	COAD-US
ZFAND2A		ZFAND2A	0.00468738	-0.13757	COAD-US
SLC39A10		SLC39A10	0.00531493	0.13562	COAD-US
REL		REL	0.0054138	0.135332	COAD-US
SYNPO		SYNPO	0.0059093	-0.133955	COAD-US
IRAK2		IRAK2	0.00600838	0.133692	COAD-US
PPP1R3B		PPP1R3B	0.00638524	0.132727	COAD-US
SIX4		SIX4	0.00685031	-0.131604	COAD-US
BACH1		BACH1	0.0069121	0.13146	COAD-US
CLDN15		CLDN15	0.00697645	0.131311	COAD-US
ACHE		ACHE	0.00782774	-0.129451	COAD-US
VCL		VCL	0.00798564	0.129126	COAD-US
POU2F1		POU2F1	0.00945548	0.126347	COAD-US
CHAC1		CHAC1	0.00995958	-0.125483	COAD-US
RAPGEF1		RAPGEF1	0.0102105	0.125067	COAD-US
GOLGA3		GOLGA3	0.0102593	0.124987	COAD-US
KLF11		KLF11	0.0102871	0.124942	COAD-US
GLUD2		GLUD2	0.0112604	-0.123419	COAD-US
SFXN3		SFXN3	0.0117394	-0.122712	COAD-US
DEDD2		DEDD2	0.0121972	-0.12206	COAD-US
ITGAV		ITGAV	0.0123553	0.121839	COAD-US
RICTOR		RICTOR	0.0124906	0.121653	COAD-US
ARNT		ARNT	0.0145073	0.119065	COAD-US
TCP11L2		TCP11L2	0.0149405	-0.118551	COAD-US
ADM2		ADM2	0.0158339	-0.117531	COAD-US
RASA3		RASA3	0.0171778	-0.116087	COAD-US
XRN1		XRN1	0.0176472	0.115606	COAD-US
NLGN3		NLGN3	0.0180307	-0.115221	COAD-US
BTN3A3		BTN3A3	0.0181513	-0.115101	COAD-US
INHBE		INHBE	0.0185621	-0.114699	COAD-US
USP13		USP13	0.0197043	0.113621	COAD-US
TNFRSF10B		TNFRSF10B	0.0203554	-0.11303	COAD-US
DNAH1		DNAH1	0.0209078	0.112542	COAD-US
DIXDC1		DIXDC1	0.0219832	0.111623	COAD-US
ARRDC4		ARRDC4	0.0231768	0.110647	COAD-US
ZNF24		ZNF24	0.0240497	0.10996	COAD-US
SSH1		SSH1	0.024071	0.109944	COAD-US
FAM156A		FAM156A	0.0268059	-0.107925	COAD-US
SPATA20		SPATA20	0.0283748	-0.106846	COAD-US
SLC41A3		SLC41A3	0.0308426	0.105248	COAD-US
PIP5K1A		PIP5K1A	0.0323517	0.104325	COAD-US
EXOC6B		EXOC6B	0.034018	0.103346	COAD-US
ZSCAN12P1		ZSCAN12P1	0.0342885	0.103191	COAD-US
ZMIZ1		ZMIZ1	0.0362178	0.102115	COAD-US
KLHL36		KLHL36	0.0395382	-0.100372	COAD-US
PPP1R16B		PPP1R16B	0.0403535	-0.0999632	COAD-US
SLC6A19		SLC6A19	0.0426401	-0.0988524	COAD-US
DUSP1		DUSP1	0.0431829	-0.0985961	COAD-US
MAPRE2		MAPRE2	0.0464064	-0.0971276	COAD-US
UCP3		UCP3	0.0468419	0.0969359	COAD-US
KDM6B		KDM6B	0.0491923	-0.0959259	COAD-US
TTC38		TTC38	0.0498028	0.0956702	COAD-US
PMAIP1		PMAIP1	0.0517533	-0.0948704	COAD-US
NRIP3		NRIP3	0.0526182	-0.0945238	COAD-US
TPPP3		TPPP3	0.0561639	-0.0931506	COAD-US
GCNT2		GCNT2	0.056846	-0.0928947	COAD-US
TNRC6B		TNRC6B	0.0598136	0.0918103	COAD-US
DVL3		DVL3	0.0606914	0.091498	COAD-US
TNFAIP3		TNFAIP3	0.0619262	0.091065	COAD-US
GEM		GEM	0.0625491	-0.0908494	COAD-US
PAPSS1		PAPSS1	0.0626459	0.090816	COAD-US
IGSF3		IGSF3	0.0655244	0.0898427	COAD-US
TGFBR3		TGFBR3	0.0716478	0.0878838	COAD-US
SWAP70		SWAP70	0.0752595	0.0867917	COAD-US
SH3BP2		SH3BP2	0.0776094	0.0861038	COAD-US
PXN		PXN	0.0779145	-0.0860158	COAD-US
GTPBP1		GTPBP1	0.0782663	0.0859146	COAD-US
NRP2		NRP2	0.0817414	-0.0849342	COAD-US
CDK17		CDK17	0.0869039	0.0835383	COAD-US
CHSY1		CHSY1	0.0876546	0.083341	COAD-US
MS4A3		MS4A3	0.0885002	-0.0831202	COAD-US
PHLPP1		PHLPP1	0.0906296	0.0825718	COAD-US
ENTPD4		ENTPD4	0.0913986	0.0823763	COAD-US
MPZL3		MPZL3	0.0922182	0.0821694	COAD-US
KCNG1		KCNG1	0.0922363	-0.0821649	COAD-US
ELF4		ELF4	0.0940872	0.081703	COAD-US
CSRNP1		CSRNP1	0.0946366	-0.0815673	COAD-US
TNIK		TNIK	0.0946921	0.0815536	COAD-US
BTN3A1		BTN3A1	0.10397	-0.0793526	COAD-US
ANKRD52		ANKRD52	0.110542	0.077886	COAD-US
HYOU1		HYOU1	0.111895	0.0775928	COAD-US
NT5DC3		NT5DC3	0.112976	0.0773603	COAD-US
CYLD		CYLD	0.124961	0.0748939	COAD-US
HIST1H2BN		HIST1H2BN	0.127947	0.0743082	COAD-US
TMEM51		TMEM51	0.129113	-0.0740823	COAD-US
RUSC2		RUSC2	0.135135	0.0729405	COAD-US
MITF		MITF	0.143783	-0.0713674	COAD-US
EPAS1		EPAS1	0.144614	-0.0712201	COAD-US
ECE1		ECE1	0.147187	-0.0707681	COAD-US
HSPA13		HSPA13	0.149012	0.070451	COAD-US
CCNG2		CCNG2	0.151953	0.0699464	COAD-US
NRP1		NRP1	0.157632	-0.0689925	COAD-US
PGF		PGF	0.158615	0.06883	COAD-US
MS4A2		MS4A2	0.161067	0.0684279	COAD-US
MEF2A		MEF2A	0.167515	0.0673924	COAD-US
ZNF618		ZNF618	0.169116	-0.0671398	COAD-US
ACER2		ACER2	0.171205	0.066813	COAD-US
CYP3A5		CYP3A5	0.171219	-0.0668108	COAD-US
ABCB1		ABCB1	0.174318	0.0663316	COAD-US
KIF13B		KIF13B	0.185336	0.064677	COAD-US
GOLGA8B		GOLGA8B	0.189718	-0.0640392	COAD-US
BACH2		BACH2	0.196465	-0.0630779	COAD-US
ZCCHC2		ZCCHC2	0.205829	0.0617829	COAD-US
BBS4		BBS4	0.226094	-0.0591194	COAD-US
ANO6		ANO6	0.226536	0.0590633	COAD-US
FGD6		FGD6	0.23138	0.0584529	COAD-US
ATF3		ATF3	0.23561	-0.0579273	COAD-US
UNC5B		UNC5B	0.244498	-0.0568442	COAD-US
C20orf194		C20orf194	0.287182	-0.0519915	COAD-US
ANKRD11		ANKRD11	0.289611	0.0517306	COAD-US
CACNA1I		CACNA1I	0.292177	-0.0514565	COAD-US
DDR2		DDR2	0.30081	-0.0505461	COAD-US
IGFN1		IGFN1	0.302615	-0.050358	COAD-US
SH3PXD2B		SH3PXD2B	0.324503	0.0481332	COAD-US
CAPN5		CAPN5	0.324994	0.0480844	COAD-US
ANKRD7		ANKRD7	0.336973	-0.0469092	COAD-US
ZNF595		ZNF595	0.341282	0.046493	COAD-US
PPP1R15A		PPP1R15A	0.353571	0.0453241	COAD-US
FOSL2		FOSL2	0.353598	-0.0453216	COAD-US
AKAP6		AKAP6	0.354302	0.0452554	COAD-US
ABTB2		ABTB2	0.359585	-0.0447614	COAD-US
PHGDH		PHGDH	0.372015	-0.0436168	COAD-US
C17orf51		C17orf51	0.402249	0.0409273	COAD-US
SLC7A5		SLC7A5	0.417282	0.0396352	COAD-US
NDRG4		NDRG4	0.42179	-0.039253	COAD-US
GALNTL6		GALNTL6	0.471068	-0.0352207	COAD-US
C2orf72		C2orf72	0.488815	-0.0338264	COAD-US
IL1RL1		IL1RL1	0.489337	-0.0337858	COAD-US
CLIC4		CLIC4	0.509725	0.0322181	COAD-US
WDR1		WDR1	0.510031	-0.0321948	COAD-US
RUNX2		RUNX2	0.510576	0.0321534	COAD-US
SUN2		SUN2	0.522727	-0.0312354	COAD-US
IL6R		IL6R	0.536973	-0.030173	COAD-US
SESN2		SESN2	0.540292	-0.0299274	COAD-US
SLC39A14		SLC39A14	0.574526	0.0274373	COAD-US
QKI		QKI	0.591823	0.026206	COAD-US
ZNF438		ZNF438	0.595185	-0.0259687	COAD-US
PITPNM3		PITPNM3	0.609051	0.0249959	COAD-US
RPTOR		RPTOR	0.615713	0.0245321	COAD-US
TTC28		TTC28	0.618315	0.0243515	COAD-US
BCR		BCR	0.621059	-0.0241615	COAD-US
ZMAT3		ZMAT3	0.622202	0.0240824	COAD-US
MTHFR		MTHFR	0.650178	0.0221661	COAD-US
BHLHE40		BHLHE40	0.682611	-0.0199861	COAD-US
DDX60L		DDX60L	0.687063	-0.0196901	COAD-US
PFKFB3		PFKFB3	0.690135	-0.0194862	COAD-US
STAT6		STAT6	0.693059	0.0192924	COAD-US
ZFHX4		ZFHX4	0.728825	-0.0169457	COAD-US
HMCN1		HMCN1	0.732876	0.0166825	COAD-US
BTN2A2		BTN2A2	0.747435	-0.0157403	COAD-US
CSGALNACT2		CSGALNACT2	0.765434	0.0145834	COAD-US
DRP2		DRP2	0.801529	-0.012287	COAD-US
ULBP1		ULBP1	0.844152	-0.00960936	COAD-US
PLXNA1		PLXNA1	0.861609	0.00852133	COAD-US
DNAJB1		DNAJB1	0.871911	0.00788128	COAD-US
DNHD1		DNHD1	0.887481	-0.00691639	COAD-US
PPP1R12B		PPP1R12B	0.90308	-0.00595244	COAD-US
ARSB		ARSB	0.930149	-0.00428486	COAD-US
CREB5		CREB5	0.960187	0.00244014	COAD-US
RASGRP1		RASGRP1	0.963783	-0.00221959	COAD-US
SMAD3		SMAD3	0.972359	0.00169379	COAD-US
FHL2		FHL2	0.991936	-0.000494054	COAD-US

## Sheet: directMybTargCOAD-US_down_corr
Supplementary Table 4. TCGA correlation analysis of direct 2KR-MYB target genes among COAD-US patients cohort.
F) Correlations between direct 2KR-MYB target genes identified from the current K562 RNA-Seq analysis showing down-regulated gene expression pattern and MYB expression among the TCGA COAD-US cohort
gene_symbol	Ens_id		p-value	estimate	Cancer type
CNOT10		CNOT10	1.17318e-30	0.520908	COAD-US
SH3BGRL2		SH3BGRL2	9.61163e-29	0.505926	COAD-US
ZNF367		ZNF367	4.35399e-24	0.466042	COAD-US
THOC7		THOC7	7.07208e-24	0.464108	COAD-US
GAR1		GAR1	4.84678e-23	0.456308	COAD-US
DBI		DBI	5.66781e-23	0.455665	COAD-US
PDCL3		PDCL3	4.14463e-21	0.437474	COAD-US
DNAJC19		DNAJC19	2.54361e-20	0.429442	COAD-US
NUP35		NUP35	4.50873e-20	0.426862	COAD-US
LUC7L3		LUC7L3	5.04194e-20	0.426356	COAD-US
CCDC34		CCDC34	2.8148e-19	0.418458	COAD-US
CMAS		CMAS	2.98174e-19	0.41819	COAD-US
PSMG1		PSMG1	3.6571e-19	0.417238	COAD-US
TPRKB		TPRKB	4.04376e-19	0.416768	COAD-US
CLNS1A		CLNS1A	7.74479e-19	0.413711	COAD-US
C6orf203		C6orf203	9.47595e-18	0.401628	COAD-US
MRPS9		MRPS9	1.71895e-17	0.39868	COAD-US
NDUFA5		NDUFA5	4.22251e-17	0.394176	COAD-US
CFDP1		CFDP1	2.98261e-16	0.384133	COAD-US
MFF		MFF	1.28633e-15	0.376392	COAD-US
CDCA7L		CDCA7L	4.5892e-15	0.369484	COAD-US
THYN1		THYN1	6.15489e-15	0.367865	COAD-US
NGDN		NGDN	6.94843e-15	0.367194	COAD-US
TRA2A		TRA2A	1.88543e-14	0.361609	COAD-US
XPA		XPA	2.41454e-14	0.360208	COAD-US
HAT1		HAT1	2.41852e-14	0.360198	COAD-US
PGRMC1		PGRMC1	2.96028e-14	0.359048	COAD-US
CYCS		CYCS	5.92472e-14	0.355064	COAD-US
MAGOH		MAGOH	3.71239e-13	0.344249	COAD-US
WDSUB1		WDSUB1	4.23307e-13	0.343459	COAD-US
DNMT3A		DNMT3A	7.33192e-13	0.34013	COAD-US
MPHOSPH6		MPHOSPH6	1.01486e-12	0.33814	COAD-US
FSCN1		FSCN1	5.7064e-12	-0.327325	COAD-US
RPP38		RPP38	5.92647e-12	0.327083	COAD-US
UROD		UROD	6.61312e-12	-0.326381	COAD-US
CCDC86		CCDC86	1.26283e-11	0.322202	COAD-US
MND1		MND1	1.42233e-11	0.321427	COAD-US
FKBP3		FKBP3	1.55325e-11	0.320851	COAD-US
RRS1		RRS1	1.67991e-11	0.320338	COAD-US
LSM3		LSM3	1.73612e-11	0.320122	COAD-US
MRPL47		MRPL47	2.67694e-11	0.317266	COAD-US
ANAPC13		ANAPC13	2.9023e-11	0.31673	COAD-US
ALG6		ALG6	3.67057e-11	0.315165	COAD-US
MMADHC		MMADHC	9.59475e-11	0.308666	COAD-US
FSTL3		FSTL3	1.0463e-10	-0.308072	COAD-US
GINS1		GINS1	2.21414e-10	0.302877	COAD-US
RCN2		RCN2	2.63528e-10	0.301656	COAD-US
RPS25		RPS25	4.20389e-10	0.298351	COAD-US
MRPS30		MRPS30	4.47679e-10	0.297902	COAD-US
PHLDA2		PHLDA2	4.62151e-10	-0.297675	COAD-US
SCP2		SCP2	7.02198e-10	0.294671	COAD-US
RPL14		RPL14	7.72492e-10	0.293981	COAD-US
ATG4C		ATG4C	8.11626e-10	0.293623	COAD-US
IER5L		IER5L	9.32061e-10	-0.292617	COAD-US
GMNN		GMNN	9.63815e-10	0.292373	COAD-US
PDCD2		PDCD2	1.17014e-09	0.290955	COAD-US
SPC25		SPC25	1.71483e-09	0.288139	COAD-US
NFU1		NFU1	2.27961e-09	0.286021	COAD-US
BOLA3		BOLA3	3.62326e-09	0.282535	COAD-US
ZNF467		ZNF467	4.09205e-09	-0.281611	COAD-US
SSBP1		SSBP1	4.25668e-09	0.281311	COAD-US
RNASEH2B		RNASEH2B	4.58861e-09	0.280739	COAD-US
DCAF13		DCAF13	6.6086e-09	0.27794	COAD-US
CRLS1		CRLS1	6.88952e-09	0.277619	COAD-US
SLC39A8		SLC39A8	8.63788e-09	0.275865	COAD-US
EED		EED	9.66709e-09	0.274988	COAD-US
RPL28		RPL28	1.16672e-08	-0.273515	COAD-US
EBPL		EBPL	1.21584e-08	0.273191	COAD-US
SEPHS2		SEPHS2	1.26625e-08	0.272872	COAD-US
SUGT1		SUGT1	1.43964e-08	0.271859	COAD-US
RNASEK		RNASEK	1.4544e-08	-0.271778	COAD-US
SMS		SMS	1.48e-08	0.27164	COAD-US
ZNF580		ZNF580	2.02527e-08	-0.269145	COAD-US
POLE2		POLE2	2.48107e-08	0.267517	COAD-US
HSD17B11		HSD17B11	3.04754e-08	0.265856	COAD-US
SUB1		SUB1	3.48883e-08	0.264758	COAD-US
SIPA1		SIPA1	5.88913e-08	-0.260458	COAD-US
HMGN1		HMGN1	6.49549e-08	0.259645	COAD-US
UCHL3		UCHL3	9.77848e-08	0.256219	COAD-US
DPP7		DPP7	9.95789e-08	-0.256066	COAD-US
FXYD5		FXYD5	1.03331e-07	-0.255754	COAD-US
ROGDI		ROGDI	1.06113e-07	-0.255529	COAD-US
SNRPD3		SNRPD3	1.16457e-07	0.254741	COAD-US
MED7		MED7	1.22835e-07	0.254288	COAD-US
DTNBP1		DTNBP1	1.69832e-07	0.251517	COAD-US
SNRPC		SNRPC	2.12528e-07	0.249579	COAD-US
PFN1		PFN1	2.86784e-07	-0.246965	COAD-US
CFD		CFD	3.63186e-07	-0.244883	COAD-US
GYPC		GYPC	3.84202e-07	-0.244385	COAD-US
SLC2A1		SLC2A1	5.92686e-07	-0.240506	COAD-US
MRPS33		MRPS33	7.7603e-07	0.238061	COAD-US
SLC25A33		SLC25A33	7.79504e-07	0.23802	COAD-US
MBIP		MBIP	8.25837e-07	0.237493	COAD-US
SLBP		SLBP	9.83231e-07	0.235892	COAD-US
HOXB4		HOXB4	1.44635e-06	-0.23231	COAD-US
NAP1L1		NAP1L1	1.70132e-06	0.230786	COAD-US
CISH		CISH	2.49598e-06	0.227145	COAD-US
FANCL		FANCL	2.64995e-06	0.226571	COAD-US
COMMD8		COMMD8	3.22102e-06	0.224689	COAD-US
SOCS1		SOCS1	3.68256e-06	-0.223388	COAD-US
MRPS36		MRPS36	3.71411e-06	0.223305	COAD-US
S100A11		S100A11	5.29655e-06	-0.219818	COAD-US
CISD2		CISD2	6.92619e-06	0.217145	COAD-US
ATF7IP2		ATF7IP2	7.09814e-06	0.216899	COAD-US
TMEM126A		TMEM126A	8.24996e-06	0.215383	COAD-US
VMA21		VMA21	8.77724e-06	0.214756	COAD-US
SLC7A8		SLC7A8	1.08781e-05	0.212568	COAD-US
TBXA2R		TBXA2R	1.2392e-05	-0.211229	COAD-US
ARPC3		ARPC3	1.33945e-05	0.210425	COAD-US
RTN2		RTN2	1.65751e-05	-0.208207	COAD-US
MRPL45		MRPL45	1.86527e-05	0.206968	COAD-US
EIF4E2		EIF4E2	2.29184e-05	0.204789	COAD-US
MRPL15		MRPL15	2.34614e-05	0.204539	COAD-US
TMEM14B		TMEM14B	2.48579e-05	0.203923	COAD-US
RAB11B		RAB11B	2.57816e-05	-0.203532	COAD-US
COPS8		COPS8	2.73103e-05	0.202915	COAD-US
PSMA3		PSMA3	2.83278e-05	0.202522	COAD-US
NRGN		NRGN	3.60195e-05	-0.199921	COAD-US
MYL4		MYL4	4.41821e-05	-0.197684	COAD-US
YWHAH		YWHAH	4.97001e-05	0.196383	COAD-US
ZNF672		ZNF672	5.23728e-05	-0.195801	COAD-US
EPOR		EPOR	5.27234e-05	-0.195727	COAD-US
FAM162A		FAM162A	5.44278e-05	0.195373	COAD-US
TCEA2		TCEA2	5.81049e-05	-0.194643	COAD-US
SRP9		SRP9	7.23602e-05	0.192173	COAD-US
AES		AES	7.63296e-05	-0.191567	COAD-US
TMEM203		TMEM203	8.74326e-05	0.190018	COAD-US
HCFC1R1		HCFC1R1	8.74365e-05	-0.190018	COAD-US
CALM1		CALM1	0.000109038	0.187473	COAD-US
SLC29A1		SLC29A1	0.000109867	0.187385	COAD-US
CKS2		CKS2	0.000115837	0.18677	COAD-US
CERCAM		CERCAM	0.000118136	-0.186541	COAD-US
VKORC1		VKORC1	0.000118652	-0.18649	COAD-US
SAR1A		SAR1A	0.000119481	0.186409	COAD-US
TOMM22		TOMM22	0.000126517	0.18574	COAD-US
CAPNS1		CAPNS1	0.000127388	-0.18566	COAD-US
UQCR10		UQCR10	0.000146409	-0.184023	COAD-US
SSU72		SSU72	0.000172444	0.18208	COAD-US
ZBTB8OS		ZBTB8OS	0.000196319	0.180526	COAD-US
ADCK1		ADCK1	0.000217733	0.179276	COAD-US
RILP		RILP	0.000219354	-0.179186	COAD-US
SBDS		SBDS	0.000229428	0.178641	COAD-US
GAL		GAL	0.000267851	0.17675	COAD-US
CDKN1C		CDKN1C	0.000308864	-0.174993	COAD-US
ERH		ERH	0.000336268	0.173936	COAD-US
MLF1		MLF1	0.000339072	0.173833	COAD-US
AK1		AK1	0.000366406	-0.172863	COAD-US
RANBP1		RANBP1	0.000442853	0.170472	COAD-US
IMPDH2		IMPDH2	0.000543214	0.167858	COAD-US
ORAI1		ORAI1	0.000685737	-0.16483	COAD-US
TRMT61A		TRMT61A	0.000723185	0.164131	COAD-US
CCDC91		CCDC91	0.000792743	0.162919	COAD-US
ATP5G1		ATP5G1	0.000827814	0.162344	COAD-US
COMTD1		COMTD1	0.000871964	-0.161652	COAD-US
PIGQ		PIGQ	0.000892481	-0.161341	COAD-US
SCCPDH		SCCPDH	0.000897554	0.161265	COAD-US
CISD1		CISD1	0.000912694	0.161042	COAD-US
HMGN3		HMGN3	0.000966994	0.160266	COAD-US
TMEM11		TMEM11	0.000990877	-0.159937	COAD-US
ISYNA1		ISYNA1	0.00118621	-0.157495	COAD-US
NME2		NME2	0.00121787	0.157135	COAD-US
TPST2		TPST2	0.00133488	-0.155873	COAD-US
GPN3		GPN3	0.00139201	0.155294	COAD-US
DNAH14		DNAH14	0.00141157	0.155101	COAD-US
OSBPL6		OSBPL6	0.00147679	-0.154473	COAD-US
GAS6		GAS6	0.00172221	-0.152321	COAD-US
AGPAT4		AGPAT4	0.00224705	-0.148529	COAD-US
TXNL4A		TXNL4A	0.00254755	-0.14671	COAD-US
TBCA		TBCA	0.00264377	0.146169	COAD-US
VPS29		VPS29	0.00286241	0.145003	COAD-US
RCN3		RCN3	0.0029316	-0.144651	COAD-US
BTG3		BTG3	0.00325507	0.143098	COAD-US
FXYD1		FXYD1	0.00334551	-0.14269	COAD-US
POLB		POLB	0.0033813	0.142531	COAD-US
POLA2		POLA2	0.00348985	0.142057	COAD-US
RPL32		RPL32	0.00369802	0.141186	COAD-US
PDLIM1		PDLIM1	0.00383374	0.140642	COAD-US
MRPL36		MRPL36	0.00390436	0.140365	COAD-US
SLC39A4		SLC39A4	0.00403693	-0.139858	COAD-US
FXN		FXN	0.00437749	0.138622	COAD-US
ATP5J		ATP5J	0.00466828	0.137633	COAD-US
UBE2I		UBE2I	0.00472868	0.137435	COAD-US
RPL37		RPL37	0.00669683	0.131967	COAD-US
GATA1		GATA1	0.00679386	-0.131737	COAD-US
PPOX		PPOX	0.00688568	-0.131522	COAD-US
CTSA		CTSA	0.00689082	0.13151	COAD-US
CLPP		CLPP	0.00698741	-0.131286	COAD-US
CA11		CA11	0.00701247	-0.131229	COAD-US
RPS4X		RPS4X	0.00798007	0.129137	COAD-US
GADD45A		GADD45A	0.00828123	-0.128532	COAD-US
BLMH		BLMH	0.00914641	0.126898	COAD-US
HS3ST3A1		HS3ST3A1	0.00956617	-0.126154	COAD-US
TMEM164		TMEM164	0.0102601	0.124986	COAD-US
NMI		NMI	0.0104717	0.124643	COAD-US
UBE2J2		UBE2J2	0.0112658	-0.123411	COAD-US
DUSP14		DUSP14	0.0121951	-0.122063	COAD-US
HNRNPA0		HNRNPA0	0.0137954	0.11994	COAD-US
REEP6		REEP6	0.0138167	-0.119914	COAD-US
FIBP		FIBP	0.0163846	-0.116926	COAD-US
DYNLRB1		DYNLRB1	0.0166082	0.116686	COAD-US
SNRPG		SNRPG	0.0168201	0.116461	COAD-US
SRI		SRI	0.0168428	0.116437	COAD-US
MYL12A		MYL12A	0.017554	-0.1157	COAD-US
MAGOHB		MAGOHB	0.0211649	0.112319	COAD-US
GABRG2		GABRG2	0.0218745	-0.111714	COAD-US
ACADVL		ACADVL	0.0253015	-0.109012	COAD-US
SNRPF		SNRPF	0.0257019	0.108718	COAD-US
FAM27C		FAM27C	0.0264114	-0.108205	COAD-US
UBXN1		UBXN1	0.0294609	0.106129	COAD-US
CHST3		CHST3	0.03096	-0.105175	COAD-US
EEF1A2		EEF1A2	0.0335747	-0.103602	COAD-US
SRM		SRM	0.0381742	-0.101073	COAD-US
TSC22D4		TSC22D4	0.0383782	-0.100966	COAD-US
TOR1A		TOR1A	0.0384429	0.100933	COAD-US
ASPSCR1		ASPSCR1	0.0430992	-0.0986354	COAD-US
MRPL17		MRPL17	0.0443164	0.0980695	COAD-US
PTTG1		PTTG1	0.0496233	0.0957451	COAD-US
HSPB11		HSPB11	0.0505122	0.0953763	COAD-US
RNASE1		RNASE1	0.0506118	-0.0953354	COAD-US
CA8		CA8	0.0515678	-0.0949454	COAD-US
ELMO3		ELMO3	0.0541896	-0.093906	COAD-US
HSPBP1		HSPBP1	0.0573067	-0.0927233	COAD-US
PTGES2		PTGES2	0.0578426	-0.0925254	COAD-US
CD53		CD53	0.0627139	-0.0907925	COAD-US
LGALS12		LGALS12	0.0684514	-0.0888884	COAD-US
FOS		FOS	0.0689575	0.0887268	COAD-US
IRF2BP1		IRF2BP1	0.0715462	-0.0879151	COAD-US
ESPN		ESPN	0.0729827	0.087475	COAD-US
CHCHD1		CHCHD1	0.0772549	0.0862065	COAD-US
CHMP2A		CHMP2A	0.0868075	-0.0835638	COAD-US
COPS6		COPS6	0.0886852	-0.0830722	COAD-US
SNX3		SNX3	0.0903471	0.082644	COAD-US
PVT1		PVT1	0.0945025	0.0816003	COAD-US
E2F1		E2F1	0.0981126	0.080723	COAD-US
B3GALT6		B3GALT6	0.098641	-0.0805968	COAD-US
GCSH		GCSH	0.0992136	-0.0804606	COAD-US
PPP1CA		PPP1CA	0.099618	-0.0803647	COAD-US
CENPB		CENPB	0.104905	-0.0791396	COAD-US
MOSPD3		MOSPD3	0.109202	-0.0781794	COAD-US
RPL36AL		RPL36AL	0.110131	0.0779757	COAD-US
MYPOP		MYPOP	0.125524	-0.0747825	COAD-US
JTB		JTB	0.1298	-0.07395	COAD-US
GLB1L3		GLB1L3	0.135868	-0.0728043	COAD-US
TXN2		TXN2	0.136236	-0.072736	COAD-US
R3HCC1		R3HCC1	0.136711	-0.0726481	COAD-US
LBH		LBH	0.143039	-0.0714998	COAD-US
BAX		BAX	0.156114	0.0692448	COAD-US
CITED2		CITED2	0.156587	-0.069166	COAD-US
RAB3IL1		RAB3IL1	0.159495	-0.0686851	COAD-US
RCOR2		RCOR2	0.168638	-0.067215	COAD-US
ABCC9		ABCC9	0.169481	-0.0670825	COAD-US
MVD		MVD	0.178244	-0.0657334	COAD-US
SOD1		SOD1	0.180735	0.0653589	COAD-US
PRR5		PRR5	0.181234	0.0652843	COAD-US
NME4		NME4	0.182129	-0.0651509	COAD-US
HIST1H4H		HIST1H4H	0.199083	0.0627114	COAD-US
LPCAT1		LPCAT1	0.201495	-0.0623768	COAD-US
PPP1R14B		PPP1R14B	0.210033	-0.0612153	COAD-US
CCS		CCS	0.212003	-0.0609522	COAD-US
RHPN1		RHPN1	0.213022	-0.0608168	COAD-US
CNIH4		CNIH4	0.214846	-0.0605756	COAD-US
PROS1		PROS1	0.217808	0.0601869	COAD-US
DAD1		DAD1	0.227833	-0.058899	COAD-US
ZNF444		ZNF444	0.227992	0.0588789	COAD-US
C2orf76		C2orf76	0.231516	0.0584359	COAD-US
ZNF692		ZNF692	0.231685	0.0584149	COAD-US
IGSF10		IGSF10	0.23471	-0.0580386	COAD-US
ERP29		ERP29	0.239395	0.0574626	COAD-US
NR2F2		NR2F2	0.24492	0.0567934	COAD-US
H19		H19	0.249166	-0.0562863	COAD-US
CCDC61		CCDC61	0.26509	-0.0544361	COAD-US
MRPS18A		MRPS18A	0.269327	-0.0539567	COAD-US
ACSBG1		ACSBG1	0.28156	-0.0526011	COAD-US
PSMB1		PSMB1	0.282498	0.0524989	COAD-US
SPDYC		SPDYC	0.286028	-0.0521159	COAD-US
CSTB		CSTB	0.298845	-0.0507518	COAD-US
TYMS		TYMS	0.306623	-0.0499429	COAD-US
MGST2		MGST2	0.310563	0.0495383	COAD-US
IL1R1		IL1R1	0.312948	-0.0492951	COAD-US
SCAMP3		SCAMP3	0.34446	-0.0461882	COAD-US
ITIH5		ITIH5	0.348064	-0.0458447	COAD-US
CA1		CA1	0.358303	0.0448809	COAD-US
SLAMF6		SLAMF6	0.362886	-0.044455	COAD-US
PRKAG2		PRKAG2	0.365728	0.0441927	COAD-US
EPN1		EPN1	0.372012	0.043617	COAD-US
HEMGN		HEMGN	0.385057	-0.0424409	COAD-US
TXNL1		TXNL1	0.387598	0.0422147	COAD-US
AKT1S1		AKT1S1	0.395864	0.0414848	COAD-US
PSMD13		PSMD13	0.401107	0.0410266	COAD-US
BLOC1S2		BLOC1S2	0.403103	0.0408531	COAD-US
KLHDC3		KLHDC3	0.40735	0.0404856	COAD-US
TNNI3		TNNI3	0.413889	-0.0399244	COAD-US
ST8SIA1		ST8SIA1	0.430599	-0.0385132	COAD-US
RABIF		RABIF	0.434808	0.0381628	COAD-US
NXT1		NXT1	0.439332	0.0377883	COAD-US
RNFT2		RNFT2	0.475366	-0.0348804	COAD-US
ADRM1		ADRM1	0.479082	0.0345876	COAD-US
ZNF521		ZNF521	0.486667	-0.0339937	COAD-US
PHB		PHB	0.505005	0.032578	COAD-US
HEXIM1		HEXIM1	0.515359	0.0317907	COAD-US
KLF1		KLF1	0.533674	0.0304177	COAD-US
RAB13		RAB13	0.538719	0.0300437	COAD-US
SLC38A5		SLC38A5	0.547974	-0.0293621	COAD-US
APRT		APRT	0.558187	-0.0286165	COAD-US
RFXANK		RFXANK	0.560968	-0.0284147	COAD-US
GRK4		GRK4	0.561421	-0.0283818	COAD-US
SNHG3		SNHG3	0.568549	0.0278668	COAD-US
TMEM179B		TMEM179B	0.582703	-0.0268531	COAD-US
NOC4L		NOC4L	0.583718	0.0267809	COAD-US
DMAP1		DMAP1	0.584001	0.0267607	COAD-US
HINT1		HINT1	0.590842	-0.0262754	COAD-US
PAF1		PAF1	0.600692	-0.0255811	COAD-US
PSMB2		PSMB2	0.611682	-0.0248125	COAD-US
MRPL22		MRPL22	0.617732	-0.024392	COAD-US
PIM2		PIM2	0.622731	-0.0240459	COAD-US
RPS11		RPS11	0.629359	0.0235888	COAD-US
BNIP3		BNIP3	0.629499	0.0235791	COAD-US
HSBP1		HSBP1	0.640132	0.0228502	COAD-US
EGLN3		EGLN3	0.641946	-0.0227264	COAD-US
EDF1		EDF1	0.677783	0.020308	COAD-US
SNPH		SNPH	0.708943	-0.0182451	COAD-US
G6PC3		G6PC3	0.724271	-0.0172423	COAD-US
PLP2		PLP2	0.726534	0.0170949	COAD-US
UCP2		UCP2	0.728034	-0.0169972	COAD-US
RPL22L1		RPL22L1	0.739137	-0.0162765	COAD-US
DPCD		DPCD	0.764145	-0.0146659	COAD-US
GTF3A		GTF3A	0.77474	0.0139885	COAD-US
CDT1		CDT1	0.789464	-0.0130513	COAD-US
CTSC		CTSC	0.80153	0.012287	COAD-US
FOXA3		FOXA3	0.837206	0.0100435	COAD-US
NDUFB9		NDUFB9	0.851019	0.0091808	COAD-US
FKBP2		FKBP2	0.871609	0.00790002	COAD-US
CDC25B		CDC25B	0.871671	0.00789616	COAD-US
CLEC2L		CLEC2L	0.876447	-0.0075999	COAD-US
FTH1		FTH1	0.882303	-0.00723697	COAD-US
RAP2B		RAP2B	0.897106	-0.00632132	COAD-US
GLIPR2		GLIPR2	0.934849	-0.00399588	COAD-US
SLC25A37		SLC25A37	0.935056	0.00398316	COAD-US
RFESD		RFESD	0.935709	-0.00394301	COAD-US
CCDC116		CCDC116	0.942241	-0.00354167	COAD-US
RAB12		RAB12	0.948997	-0.0031268	COAD-US
IL2RG		IL2RG	0.955932	-0.0027012	COAD-US
C2orf88		C2orf88	0.963586	0.0022317	COAD-US
UBAC1		UBAC1	0.969821	-0.00184937	COAD-US
FAM110A		FAM110A	0.976463	-0.00144218	COAD-US
TEAD4		TEAD4	0.977188	-0.00139777	COAD-US
NDUFS6		NDUFS6	0.980318	-0.00120592	COAD-US
TMEM52		TMEM52	0.980727	0.00118088	COAD-US
